# Supplementary material for: Changes in DNA methylation at the aryl hydrocarbon receptor repressor may be a new biomarker for smoking
Source: Clin Epigenetics. 2013 Oct 11;5(1):19. doi: 10.1186/1868-7083-5-19 (PMC3819644; doi:10.1186/1868-7083-5-19)
Supplement: Additional file 1: Table S1 — This file contains the beta values for all 107 subject for every locus in AHRR as well as the annotation file which contains extensive information with respect to probe sequence, relative gene location, local genetic variation, etc. [file 1868-7083-5-19-S1.xlsx]

## Sheet: AHRR Data
	sample4	sample14	sample16	sample19	sample24	sample25	sample36	sample48	sample59	sample68	sample69	sample76	sample78	sample79	sample85	sample87	sample93	sample97	sample100	sample102	sample107	sample116	sample120	sample127	sample129	sample130	sample131	sample132	sample134	sample135	sample136	sample137	sample140	sample143	sample155	sample161	sample166	sample169	sample170	sample177	sample178	sample185	sample186	sample190	sample191	sample192	sample194	sample196	sample201
cg04286878	0.97023	0.96899	0.97415	0.98468	0.97702	0.98212	0.98531	0.98098	0.97308	0.97737	0.98871	0.98203	0.99337	0.97896	0.99151	0.98785	0.98627	0.9732	0.98102	0.97714	0.98416	0.98628	0.97183	0.97634	0.98661	0.983	0.98942	0.97332	0.98978	0.98028	0.9795	0.98105	0.98227	0.97796	0.97577	0.98723	0.98425	0.97724	0.98216	0.9852	0.98263	0.98556	0.9898	0.96485	0.96172	0.96828	0.97476	0.95467	0.94407
cg08802770	0.98278	0.94608	0.97206	0.98431	0.97714	0.97179	0.9804	0.96435	0.97572	0.97337	0.96485	0.97587	0.97265	0.975	0.97086	0.97319	0.97281	0.96846	0.9677	0.96184	0.97937	0.97714	0.97445	0.96844	0.97367	0.9724	0.98213	0.97127	0.96597	0.97598	0.96907	0.97934	0.97546	0.95326	0.96975	0.96667	0.97139	0.97564	0.96758	0.96977	0.97409	0.97099	0.97206	0.96401	0.95955	0.9348	0.95756	0.94245	0.93701
cg22030839	0.95769	0.94898	0.92429	0.94193	0.94065	0.95787	0.93564	0.94503	0.91612	0.93169	0.92675	0.94223	0.93417	0.93933	0.90092	0.94182	0.92633	0.90477	0.90893	0.92799	0.89448	0.93237	0.9235	0.91	0.93757	0.90123	0.90187	0.9416	0.94953	0.93958	0.91977	0.92544	0.91333	0.91804	0.91946	0.9243	0.93156	0.92676	0.92753	0.91982	0.93932	0.91739	0.9289	0.9268	0.90953	0.90226	0.89652	0.91136	0.90633
cg03569073	0.89584	0.88389	0.88032	0.87507	0.9074	0.92002	0.8867	0.8717	0.86019	0.88006	0.9103	0.89305	0.86805	0.88819	0.88074	0.92781	0.897	0.88326	0.89186	0.88789	0.86457	0.86783	0.88578	0.88897	0.89059	0.87538	0.89712	0.88216	0.89048	0.90168	0.84871	0.88147	0.88543	0.88354	0.87833	0.88534	0.87551	0.88157	0.87042	0.88909	0.88511	0.87917	0.86893	0.86566	0.87598	0.86478	0.86604	0.86463	0.8327
cg09662430	0.97855	0.96403	0.96127	0.93654	0.95254	0.95357	0.96465	0.96413	0.95953	0.95696	0.9506	0.9777	0.97707	0.95938	0.98081	0.98158	0.96227	0.93717	0.96287	0.96286	0.96249	0.97397	0.94777	0.91446	0.97865	0.97975	0.98191	0.9726	0.97203	0.94358	0.95467	0.97539	0.96326	0.96378	0.95606	0.97732	0.9795	0.96715	0.97849	0.96664	0.96615	0.95424	0.96772	0.9348	0.90472	0.90958	0.89515	0.86055	0.90734
cg17386114	0.93008	0.94944	0.93091	0.94824	0.9485	0.95636	0.92218	0.91707	0.8915	0.91541	0.91608	0.9473	0.92434	0.95321	0.93722	0.91521	0.93712	0.9196	0.93728	0.92646	0.91508	0.93696	0.94775	0.94094	0.94946	0.92862	0.94798	0.93186	0.95212	0.94403	0.93963	0.93126	0.95437	0.9238	0.93968	0.92236	0.93031	0.91562	0.94383	0.92527	0.92597	0.91968	0.95026	0.90363	0.90163	0.9223	0.90095	0.88786	0.91098
cg13275321	0.85727	0.81678	0.84686	0.87382	0.84032	0.85207	0.82376	0.82003	0.77066	0.80305	0.81988	0.83426	0.80384	0.84859	0.8008	0.82556	0.83287	0.77495	0.80165	0.81847	0.78012	0.79546	0.75292	0.82514	0.80652	0.8145	0.78079	0.75204	0.86035	0.77662	0.77832	0.80133	0.82839	0.77131	0.79083	0.83277	0.75254	0.77779	0.80494	0.80777	0.77635	0.80132	0.80772	0.80098	0.81425	0.78349	0.77082	0.7723	0.80265
cg06605558	0.92498	0.92407	0.90996	0.91205	0.92545	0.94289	0.9288	0.94795	0.91087	0.88705	0.92459	0.93711	0.90348	0.92594	0.89909	0.92201	0.9113	0.904	0.87872	0.88996	0.87212	0.89815	0.91241	0.88879	0.9059	0.91883	0.89621	0.90805	0.91271	0.9218	0.90056	0.87814	0.9025	0.91979	0.91029	0.91277	0.86763	0.90217	0.88302	0.90792	0.91619	0.90896	0.90175	0.89617	0.88952	0.87722	0.88763	0.86008	0.873
cg16081854	0.85546	0.84656	0.44972	0.83908	0.8324	0.84578	0.8338	0.41828	0.83529	0.03724	0.84144	0.46106	0.80991	0.84738	0.41695	0.44338	0.82316	0.82976	0.84545	0.81544	0.4192	0.82259	0.80879	0.83761	0.85221	0.83307	0.82813	0.81757	0.45319	0.82753	0.39526	0.82722	0.41567	0.80533	0.81372	0.81719	0.03429	0.43686	0.03497	0.42092	0.82605	0.80516	0.79802	0.80293	0.80555	0.81414	0.79586	0.4386	0.7755
cg17310215	0.87372	0.85938	0.87009	0.87508	0.84607	0.87116	0.8417	0.8808	0.87627	0.89408	0.88599	0.8798	0.84906	0.88367	0.86997	0.88832	0.85005	0.88741	0.86666	0.86541	0.82994	0.85788	0.87021	0.86302	0.8768	0.81854	0.8527	0.87357	0.89509	0.86343	0.86794	0.86908	0.87963	0.87327	0.85971	0.88698	0.89124	0.8797	0.89751	0.86013	0.85518	0.84367	0.85517	0.81841	0.86221	0.83809	0.84897	0.84301	0.82677
cg13707777	0.81237	0.8109	0.75363	0.78869	0.80169	0.78273	0.79632	0.8039	0.81964	0.78165	0.80179	0.79118	0.7989	0.8095	0.77419	0.85204	0.80962	0.76237	0.78161	0.8005	0.7545	0.75426	0.77325	0.74273	0.69934	0.70886	0.70915	0.72171	0.74409	0.7448	0.68547	0.72649	0.75088	0.75416	0.74623	0.72231	0.73272	0.74199	0.72636	0.77712	0.74914	0.7742	0.75259	0.84864	0.86584	0.85464	0.84362	0.83313	0.70723
cg03561637	0.92993	0.89401	0.90127	0.91554	0.86868	0.93462	0.90378	0.93055	0.80498	0.90053	0.86892	0.89318	0.8734	0.90452	0.8718		0.9025	0.85527	0.85045	0.89408	0.86058	0.86685	0.82072	0.86006	0.82324	0.90233	0.85551	0.86589	0.84728	0.90753	0.83709	0.88221	0.84151	0.84599	0.89505	0.85607	0.82611	0.86894	0.86769	0.86714	0.86263	0.91283	0.83747	0.77181	0.81137	0.78481	0.81629	0.84892	0.84362
cg08519949	0.97348	0.95865	0.93957	0.95151	0.98185	0.94811	0.94932	0.99106	0.99207	0.98048	0.97983	0.98482	0.97108	0.98291	0.96915	0.98078	0.9742	0.97322	0.96973	0.98511	0.9788	0.97232	0.98053	0.98517	0.9623	0.97881	0.98042	0.96618	0.97843	0.98639	0.97943	0.97959	0.9757	0.9822	0.96731	0.98183	0.95932	0.97578	0.98293	0.96883	0.96439	0.97001	0.98699	0.94215	0.96577	0.96577	0.95884	0.96399	0.92417
cg04023872	0.96866	0.97897	0.9682	0.96973	0.98386	0.96688	0.9588	0.98207	0.98515	0.97931	0.98374	0.97315	0.98104	0.97652	0.97286	0.97236	0.97681	0.98068	0.97685	0.98083	0.9832	0.9921	0.97482	0.97657	0.96968	0.989	0.97912	0.97362	0.98635	0.98078	0.96932	0.97746	0.98512	0.97804	0.97044	0.97917	0.97778	0.97971	0.96966	0.97384	0.97887	0.98919	0.98679	0.97167	0.97179	0.96328	0.96699	0.96988	0.95384
cg09854184	0.86117	0.85796	0.87054	0.87436	0.88066	0.85533	0.86401	0.88359	0.8273	0.87319	0.86491	0.86821	0.84744	0.88885	0.85597	0.8736	0.85795	0.85887	0.85945	0.86392	0.82951	0.86839	0.86227	0.86082	0.85038	0.85868	0.84894	0.84612	0.88522	0.86276	0.83093	0.85481	0.87107	0.84633	0.85645	0.84298	0.83103	0.84589	0.83753	0.82593	0.84932	0.83512	0.85238	0.81873	0.84105	0.83979	0.80273	0.84287	0.83989
cg12845747	0.92441	0.87676	0.90265	0.91461	0.90021	0.91079	0.88444	0.88608	0.89552	0.88962	0.88832	0.91191	0.87279	0.90306	0.89209	0.89222	0.89002	0.88895	0.87748	0.867	0.87518	0.88433	0.89067	0.89878	0.88106	0.89071	0.89501	0.87516	0.91185	0.89568	0.8744	0.89084	0.86378	0.88693	0.88069	0.8811	0.88615	0.87653	0.87505	0.88422	0.87766	0.88388	0.90376	0.87593	0.88101	0.84845	0.84245	0.86378	0.84665
cg11148817	0.90229	0.89233	0.90197	0.91217	0.90173	0.91322	0.89658	0.89125	0.94375	0.89346	0.89062	0.89731	0.87615	0.91407	0.88617	0.8866	0.88839	0.83471	0.8691	0.88791	0.86394	0.85993	0.86601	0.90547	0.88886	0.86571	0.8583	0.84675	0.90263	0.88682	0.86059	0.87886	0.88674	0.88503	0.8629	0.86408	0.90236	0.89059	0.87909	0.89894	0.854	0.87437	0.85388	0.81363	0.87144	0.88148	0.8808	0.88078	0.83554
cg18584368	0.93822	0.92535	0.91501	0.92985	0.93463	0.91585	0.92651	0.93035	0.92359	0.91018	0.92021	0.9307	0.93011	0.94394	0.91896	0.94716	0.91795	0.93449	0.92134	0.90572	0.927	0.92027	0.90528	0.89715	0.91325	0.90271	0.90082	0.92614	0.93952	0.92547	0.91199	0.87491	0.91823	0.90666	0.92388	0.91318	0.92282	0.90026	0.91414	0.91484	0.92556	0.91199	0.92906	0.85719	0.90464	0.90471	0.9108	0.89621	0.89056
cg02527419	0.90454	0.90475	0.91104	0.90797	0.9397	0.9074	0.91126	0.92476	0.90427	0.87136	0.88397	0.91019	0.86206	0.90066	0.89659	0.9333	0.86615	0.87643	0.87801	0.85232	0.90978	0.90362	0.87959	0.88838	0.89305	0.88245	0.88413	0.88242	0.90595	0.89717	0.86959	0.89056	0.8869	0.87338	0.86572	0.89855	0.89333	0.86392	0.88676	0.89597	0.8832	0.88153	0.88683	0.90332	0.87842	0.88167	0.88591	0.86697	0.87741
cg17989581	0.966	0.97488	0.98753	0.98439	0.98113	0.99082	0.9804	0.99212	0.98529	0.9718	0.97615	0.98135	0.98097	0.97514	0.98377	0.96572	0.98821	0.97231	0.98334	0.97363	0.97874	0.97457	0.97654	0.97505	0.967	0.99106	0.97972	0.9789	0.98335	0.97664	0.98254	0.98578	0.98391	0.97417	0.98217	0.98524	0.9676	0.98547	0.98161	0.99071	0.98069	0.98247	0.99097	0.97067	0.9627	0.96233	0.9616	0.94857	0.9543
cg14982043	0.78162	0.81696	0.77529	0.81713	0.83642	0.81062	0.80881	0.81465	0.80035	0.79022	0.82108	0.81908	0.80442	0.82483	0.79267	0.82289	0.80252	0.81024	0.80926	0.83127	0.75613	0.80516	0.78702	0.8023	0.82789	0.80337	0.80802	0.77178	0.85535	0.83944	0.76169	0.81316	0.79279	0.79085	0.81323	0.8081	0.77212	0.80013	0.79309	0.80414	0.79562	0.82034	0.79267	0.80138	0.82093	0.82254	0.80909	0.80067	0.79017
cg13404472	0.79509	0.78996	0.78767	0.80333	0.7927	0.80944	0.82495	0.81519	0.79903	0.76736	0.79471	0.82972	0.78198	0.84449	0.76888	0.81895	0.81292	0.76801	0.79274	0.80521	0.77727	0.79113	0.80183	0.82434	0.80914	0.78343	0.80422	0.79538	0.84108	0.8479	0.7515	0.82024	0.76326	0.80408	0.78944	0.7979	0.79472	0.78519	0.80269	0.81321	0.79936	0.78002	0.75688	0.77605	0.79272	0.79073	0.75557	0.78753	0.78174
cg00300637	0.62974	0.62267	0.67101	0.6549	0.6947	0.65857	0.64169	0.65089	0.61377	0.62432	0.61238	0.67896	0.64963	0.63578	0.62026	0.65389	0.63855	0.67284	0.6699	0.68326	0.59262	0.6069	0.5989	0.64627	0.66731	0.66683	0.64315	0.57796	0.66029	0.66172	0.61655	0.62391	0.63237	0.60186	0.64873	0.66373	0.60499	0.65901	0.63258	0.6298	0.62746	0.66475	0.60138	0.64818	0.62764	0.68513	0.58348	0.5944	0.60111
cg14453201	0.08664	0.1128	0.04874	0.02036	0.10602	0.0731	0.06112	0.09182	0.04034	0.04616	0.09664	0.07491	0.04234	0.07581	0.0719	0.06431	0.11916	0.08694	0.05272	0.03473	0.10094	0.09527	0.09835	0.08653	0.08268	0.07756	0.1072	0.11252	0.07517	0.07389	0.14144	0.05629	0.07333	0.10766	0.09592	0.05972	0.08337	0.1256	0.09066	0.04957	0.1078	0.07383	0.13481	0.06695	0.04276	0.07935	0.04789	0.04937	0.10937
cg11554391	0.2775	0.23361	0.28039	0.25696	0.28349	0.26046	0.3025	0.17977	0.15953	0.23708	0.19675	0.186	0.15726	0.19898	0.18989	0.20185	0.15059	0.18323	0.15645	0.14524	0.20174	0.17847	0.161	0.15884	0.18808	0.1686	0.17607	0.18232	0.1664	0.16465	0.14467	0.16144	0.15584	0.1606	0.16428	0.20002	0.17165	0.15437	0.16671	0.15296	0.1938	0.18628	0.24455	0.17205	0.15068	0.15895	0.18808	0.12955	0.21876
cg09634134	0.09353	0.09393	0.09513	0.09727	0.08357	0.10241	0.08767	0.11301	0.07268	0.07569	0.10931	0.09483	0.07697	0.08831	0.09369	0.09814	0.09101	0.09436	0.08993	0.08979	0.09023	0.11104	0.09977	0.09291	0.11412	0.10404	0.10024	0.11002	0.11395	0.10549	0.119	0.12656	0.08578	0.12886	0.10563	0.1142	0.11129	0.10641	0.13067	0.1037	0.12517	0.10435	0.11063	0.06748	0.06975	0.07918	0.05914	0.06503	0.19139
cg09470163	0.04494	0.03691	0.02109	0.03663	0.04658	0.03738	0.03221	0.06414	0.04949	0.04644	0.05462	0.06746	0.05005	0.05804	0.05443	0.07195	0.04699	0.0393	0.03302	0.03578	0.04932	0.04766	0.04697	0.03687	0.04348	0.05009	0.0514	0.06571	0.05245	0.02447	0.05907	0.05638	0.05359	0.05202	0.04905	0.04066	0.03335	0.0458	0.08028	0.04258	0.03665	0.05608	0.05784	0.05282	0.04352	0.0369	0.03414	0.04171	0.08937
cg16896326	0.10481	0.10212	0.09122	0.08704	0.09613	0.07807	0.09153	0.07145	0.06981	0.0574	0.10483	0.06376	0.06157	0.06461	0.08516	0.07615	0.07442	0.0579	0.05309	0.04785	0.06359	0.06523	0.05312	0.04757	0.06795	0.06077	0.06553	0.08212	0.05275	0.05702	0.05366	0.0523	0.05359	0.0526	0.06406	0.0613	0.06585	0.06613	0.07405	0.06462	0.06438	0.065	0.06445	0.0571	0.06292	0.04956	0.08263	0.05784	0.07079
cg07137034	0.14885	0.12057	0.12566	0.14857	0.17568	0.17532	0.17636	0.12139	0.14995	0.11537	0.20064	0.14191	0.13062	0.12906	0.14181	0.09821	0.21758	0.13938	0.11838	0.10106	0.13251	0.13345	0.11655	0.11164	0.14795	0.18167	0.13394	0.1221	0.11287	0.13091	0.12402	0.10356	0.10805	0.1059	0.12004	0.1229	0.12679	0.09583	0.11298	0.14626	0.15419	0.13898	0.10898	0.11431	0.12611	0.08601	0.12264	0.11736	0.15812
cg06802630	0.50146	0.44944	0.35921	0.57201	0.5161	0.5714	0.51327	0.57087	0.52557	0.47407	0.61372	0.51172	0.54692	0.45459	0.53793	0.47273	0.57417	0.54806	0.49835	0.57659	0.44008	0.4459	0.36796	0.45118	0.54821	0.59402	0.51434	0.59453	0.47575	0.41711	0.44766	0.43005	0.40131	0.34134	0.46783	0.55103	0.50519	0.45696	0.58265	0.52478	0.57334	0.51382	0.4675	0.45188	0.45582	0.3782	0.54078	0.50152	0.41629
cg12961784	0.666	0.61479	0.58334	0.66157	0.66865	0.64344	0.66496	0.56972	0.5727	0.52993	0.66872	0.56501	0.58687	0.57549	0.57343	0.56721	0.61132	0.61187	0.58641	0.61863	0.5029	0.54326	0.52318	0.56235	0.62798	0.60566	0.58044	0.61043	0.59542	0.57098	0.54067	0.53832	0.54947	0.47905	0.5541	0.58487	0.55725	0.52124	0.62945	0.62583	0.65598	0.60729	0.56075	0.50878	0.54622	0.46531	0.53875	0.5687	0.50901
cg01970407	0.79088	0.79368	0.80466	0.80025	0.79891	0.8063	0.77586	0.81462	0.82736	0.74582	0.81641	0.82493	0.7916	0.79198	0.78458	0.84021	0.85747	0.79098	0.7833	0.80366	0.7623	0.73805	0.7902	0.76783	0.76469	0.75998	0.75248	0.71043	0.71025	0.74628	0.83091	0.74896	0.73381	0.79593	0.79273	0.75834	0.75763	0.73302	0.77878	0.77219	0.83807	0.81648	0.78316	0.75308	0.79708	0.81211	0.77595	0.8222	0.68168
cg17924476	0.44755	0.3797	0.50178	0.39341	0.44279	0.54779	0.43857	0.4448	0.50198	0.34355	0.43272	0.54481	0.4234	0.45314	0.37847	0.4264	0.51869	0.45431	0.48121	0.50465	0.3972	0.31716	0.47784	0.49794	0.51878	0.45445	0.37112	0.43722	0.42945	0.40872	0.36845	0.48151	0.44658	0.47383	0.51328	0.38894	0.46351	0.37826	0.36696	0.43231	0.42612	0.47	0.44809	0.41169	0.41337	0.39673	0.30388	0.48332	0.46421
cg23067299	0.87558	0.84813	0.86973	0.832	0.75761	0.92024	0.78933	0.91842	0.91067	0.88967	0.89943	0.92612	0.8926	0.90829	0.85535	0.86584	0.89973	0.82334	0.88018	0.91081	0.87988	0.7556	0.85304	0.91325	0.91287	0.905	0.81547	0.93009	0.89382	0.89304	0.85043	0.90611	0.89569	0.87604	0.88736	0.86691	0.89928	0.86568	0.89804	0.87871	0.89202	0.88362	0.88401	0.84344	0.83715	0.86579	0.7891	0.897	0.83648
cg08606254	0.88566	0.81717	0.8842	0.89019	0.86115	0.94069	0.86242	0.89642	0.92581	0.86951	0.87679	0.89279	0.86016	0.8814	0.85099	0.90592	0.88898	0.86664	0.90124	0.91791	0.85444	0.77692	0.86701	0.91057	0.88191	0.90149	0.81823	0.87814	0.89483	0.86894	0.82596	0.91382	0.88595	0.87761	0.90469	0.84795	0.88563	0.86939	0.86036	0.87276	0.88038	0.88679	0.89292	0.81622	0.82938	0.86955	0.74526	0.85355	0.83328
cg25004427	0.80158	0.83602	0.87935	0.86056	0.82631	0.86185	0.86368	0.85211	0.81324	0.82889	0.85394	0.83307	0.84842	0.83424	0.83486	0.84196	0.85159	0.83906	0.87139	0.86861	0.8055	0.81066	0.76728	0.83343	0.81901	0.84673	0.85852	0.81984	0.86514	0.87212	0.81838	0.82197	0.81516	0.84672	0.84662	0.83089	0.87099	0.86171	0.7874	0.80945	0.86022	0.84051	0.79659	0.82156	0.83344	0.86123	0.80398	0.84165	0.76755
cg02356223	0.90048	0.9153	0.89619	0.89638	0.88988	0.90602	0.89527	0.90336	0.88361	0.88442	0.90333	0.90463	0.8914	0.87709	0.89979	0.89396	0.88406	0.89386	0.88314	0.87977	0.86867	0.89195	0.86169	0.88587	0.88849	0.86539	0.86305	0.881	0.90471	0.88626	0.88866	0.8852	0.88279	0.89381	0.86662	0.88655	0.85535	0.85413	0.87278	0.87296	0.8997	0.88181	0.88283	0.84981	0.88421	0.84736	0.87294	0.86136	0.83616
cg16995193	0.93914	0.65645	0.92367	0.88355		0.87811	0.11497	0.92213	0.87366	0.92586	0.90327	0.9223		0.90837	0.87963	0.88526	0.94697	0.30926	0.88879	0.86601		0.50979	0.84639	0.9017	0.91587	0.8942	0.86568	0.85595	0.97195	0.88317		0.90819	0.93146	0.83686	0.91149	0.86601		0.8623	0.88305	0.92374	0.88927	0.38839	0.35761	0.78515	0.79382	0.80346		0.86142	0.86259
cg03891523	0.82033	0.87994	0.83055	0.8605	0.87418	0.82895	0.83245	0.85998	0.82516	0.8204	0.87793	0.86441	0.82919	0.86959	0.82616	0.813	0.84456	0.82011	0.86956	0.85393	0.83342	0.83418	0.80458	0.81364	0.80789	0.82686	0.8217	0.81611	0.86947	0.79585	0.80775	0.81344	0.83193	0.81434	0.82403	0.84944	0.79354	0.82474	0.80571	0.81086	0.82397	0.82595	0.848	0.7958	0.79184	0.76588	0.77461	0.80826	0.73323
cg09078014	0.70087	0.64479	0.63406	0.68318	0.6458	0.67608	0.65361	0.38884	0.62251	0.40058	0.65074	0.63472	0.64672	0.72559	0.66447	0.65597	0.64466	0.67842	0.65249	0.58547	0.59525	0.61737	0.56019	0.61093	0.61846	0.56935	0.64761	0.62463	0.42259	0.6094	0.59017	0.61045	0.62553	0.57319	0.67815	0.66033	0.59055	0.33584	0.57856	0.61236	0.59671	0.63887	0.69051	0.61939	0.67082	0.64327	0.60234	0.66782	0.51146
cg14714797	0.19429	0.18966	0.18157	0.14738	0.20564	0.21284	0.21855	0.2097	0.21826	0.22209	0.34869	0.14505	0.11225	0.19112	0.1409	0.06761	0.26366	0.11659	0.16537	0.24345	0.12454	0.1434	0.13214	0.2466	0.29773	0.16422	0.15388	0.30698	0.12239	0.1075	0.0759	0.12388	0.11365	0.16018	0.21092	0.18011	0.19892	0.18028	0.24546	0.20172	0.15603	0.20833	0.17198	0.15256	0.13254	0.15052	0.15383	0.18497	0.19661
cg09338136	0.27585	0.19629	0.23185	0.19961	0.25637	0.23115	0.26658	0.21516	0.21033	0.23863	0.33217	0.24062	0.15381	0.20866	0.22864	0.17623	0.24017	0.18111	0.19663	0.24486	0.19088	0.20764	0.17218	0.2598	0.31899	0.2195	0.23518	0.27091	0.2221	0.19183	0.15215	0.19357	0.19201	0.20044	0.20582	0.23718	0.22048	0.21313	0.21955	0.20533	0.23234	0.26892	0.24971	0.19292	0.20691	0.17686	0.21927	0.21142	0.24162
cg16371648	0.05047	0.27509	0.38597	0.07633	0.36226	0.06052	0.30581	0.33458	0.07497	0.35097	0.06622	0.09416	0.31466	0.04468	0.34305	0.33837	0.2486	0.24989	0.27274	0.0518	0.24252	0.35448	0.26307	0.10874	0.29868	0.06651	0.09502	0.30984	0.07417	0.23845	0.22317	0.10429	0.08385	0.11607	0.06922	0.12542	0.24345	0.24904	0.28464	0.08964	0.11009	0.29887	0.26139	0.05775	0.02805	0.03615	0.22208	0.0412	0.12396
cg24688690	0.67435	0.72602	0.70035	0.68139	0.6909	0.73758	0.67498	0.65003	0.61254	0.61957	0.61348	0.68851	0.6715	0.67246	0.6126	0.65033	0.68523	0.64479	0.63626	0.67477	0.64592	0.67312	0.62137	0.70066	0.64857	0.69641	0.64218	0.61199	0.70733	0.66131	0.64041	0.66351	0.66173	0.64427	0.6545	0.67742	0.59716	0.64975	0.56467	0.61511	0.6456	0.63811	0.54456	0.63489	0.67115	0.64249	0.62255	0.6722	0.63475
cg08858540	0.83043	0.82699	0.76072	0.85447	0.8377	0.82852	0.78975	0.78065	0.86403	0.74637	0.83456	0.8621	0.77605	0.83549	0.76902	0.86973	0.78879	0.81784	0.80039	0.84137	0.80728	0.78824	0.81231	0.84804	0.76	0.79796	0.82489	0.81268	0.85073	0.80288	0.74492	0.79473	0.81875	0.81773	0.82879	0.81257	0.78604	0.80513	0.7734	0.83806	0.82055	0.75816	0.77224	0.76303	0.85392	0.85206	0.78136	0.84063	0.7706
cg09084391	0.88205	0.87595	0.7999	0.89636	0.84161	0.91896	0.87332	0.82391	0.91184	0.75755	0.87748	0.90685	0.77413	0.90021	0.79111	0.88914	0.85748	0.78494	0.82035	0.90096	0.854	0.83893	0.85286	0.91512	0.7485	0.88661	0.86518	0.8714	0.8778	0.81401	0.80215	0.9061	0.82548	0.90704	0.896	0.85934	0.77603	0.8399	0.80649	0.90552	0.88433	0.73281	0.78158	0.75971	0.90443	0.85701	0.82642	0.87392	0.79403
cg04135110	0.25144	0.12284	0.14283	0.20281	0.16117	0.27758	0.13184	0.08962	0.22399	0.08416	0.17474	0.22711	0.09912	0.2057	0.10842	0.11085	0.1139	0.07993	0.14561	0.15007	0.10752	0.10763	0.09858	0.19674	0.11367	0.15189	0.11926	0.11362	0.08114	0.08494	0.07987	0.17044	0.16648	0.18083	0.17588	0.09658	0.08295	0.09729	0.11045	0.16565	0.10195	0.11066	0.12448	0.08242	0.15162	0.17077	0.09477	0.21253	0.11367
cg24980413	0.6527	0.73131	0.63001	0.73821	0.73029	0.74737	0.72402	0.65238	0.72119	0.56474	0.69515	0.75209	0.70151	0.69299	0.66608	0.75038	0.68921	0.72082	0.72759	0.71143	0.71669	0.61639	0.68571	0.73278	0.67068	0.64787	0.71303	0.64934	0.66476	0.6572	0.67632	0.75088	0.65087	0.74003	0.69554	0.68823	0.5654	0.63273	0.60588	0.69302	0.66349	0.6649	0.72149	0.61849	0.72394	0.71887	0.7113	0.72839	0.59984
cg05655106	0.86848	0.88295	0.89075	0.87144	0.87527	0.89546	0.89665	0.886	0.85435	0.86312	0.89674	0.86606	0.86978	0.868	0.87381	0.85665	0.84936	0.87116	0.88316	0.84695	0.83531	0.85172	0.85977	0.84602	0.84672	0.85177	0.85676	0.84962	0.89518	0.88469	0.87687	0.85057	0.84472	0.85796	0.82825	0.86151	0.86552	0.81802	0.83687	0.87009	0.86689	0.85893	0.82126	0.80706	0.78847	0.81395	0.81291	0.82903	0.81638
cg02088390	0.8968	0.90424	0.92441	0.9224	0.9264	0.91214	0.93294	0.9515	0.89059	0.87751	0.90233	0.91545	0.86544	0.89595	0.881	0.8984	0.88393	0.88097	0.91466	0.9027	0.87654	0.89589	0.88318	0.93405	0.882	0.88608	0.86115	0.88964	0.91712	0.88692	0.84499	0.88651	0.88739	0.88828	0.89067	0.86779	0.86481	0.87611	0.87301	0.91023	0.8846	0.89518	0.88099	0.86869	0.84984	0.87522	0.84809	0.84983	0.81902
cg02121612	0.8959	0.90319	0.88604	0.91356	0.87755	0.90099	0.90262	0.92945	0.88471	0.84704	0.91746	0.8722	0.88384	0.89038	0.91212	0.89341	0.89558	0.89689	0.86862	0.88305	0.85305	0.87839	0.88074	0.8903	0.90038	0.8773	0.88444	0.88201	0.90699	0.91509	0.86857	0.8936	0.87155	0.89898	0.89446	0.89261	0.89289	0.8608	0.86056	0.88373	0.86485	0.87525	0.85154	0.84202	0.84093	0.83338	0.83165	0.84346	0.84502
cg00629928	0.92657	0.89569	0.90495	0.89326	0.90115	0.91239	0.90478	0.90476	0.87514	0.87907	0.89248	0.88959	0.89759	0.89615	0.89659	0.9081	0.87229	0.8819	0.89685	0.88298	0.86407	0.88708	0.87686	0.88795	0.89273	0.89013	0.87165	0.87095	0.901	0.87717	0.86614	0.88316	0.85732	0.88351	0.87718	0.88382	0.87195	0.85343	0.87051	0.86836	0.89149	0.88516	0.88924	0.87245	0.87195	0.86916	0.85816	0.8769	0.85145
cg17048538	0.88797	0.88171	0.90712	0.89956	0.89093	0.92141	0.89901	0.90429	0.85041	0.89457	0.88259	0.89645	0.88141	0.87712	0.90035	0.90371	0.90928	0.91433	0.92221	0.8765	0.89297	0.88937	0.88939	0.86372	0.9043	0.88903	0.87949	0.89525	0.90566	0.90442	0.86356	0.87099	0.88716	0.87814	0.88399	0.90597	0.89191	0.91025	0.86153	0.83425	0.90489	0.87714	0.89386	0.87649	0.86628	0.86065	0.88088	0.85468	0.84652
cg23953254	0.86949	0.85886	0.88457	0.88324	0.8748	0.86057	0.86183	0.89888	0.86535	0.87472	0.86951	0.86701	0.89312	0.88504	0.84855	0.87519	0.8428	0.89143	0.84095	0.86804	0.87737	0.87727	0.89445	0.82934	0.86342	0.84857	0.87553	0.89618	0.90801	0.8966	0.89391	0.84849	0.90329	0.88314	0.87451	0.84855	0.88155	0.84295	0.87048	0.8666	0.84427	0.87243	0.85122	0.81432	0.81917	0.7852	0.81532	0.83514	0.8185
cg15179499	0.94081	0.92381	0.93003	0.93223	0.925	0.95534	0.93268	0.95508	0.94375	0.93069	0.92891	0.94595	0.94207	0.93786	0.91837	0.93807	0.93175	0.91008	0.92927	0.93852	0.91992	0.89708	0.9065	0.93343	0.92773	0.93157	0.91987	0.8982	0.94844	0.90427	0.91495	0.92975	0.9192	0.92396	0.9082	0.91503	0.91738	0.92255	0.91933	0.92876	0.93742	0.93624	0.91551	0.90306	0.93463	0.93061	0.93359	0.91221	0.89086
cg19602050	0.97743	0.95503	0.96328	0.97321	0.98082	0.97098	0.95171	0.95085	0.9751	0.97131	0.97331	0.98301	0.96872	0.97302	0.97543	0.96817	0.97565	0.97116	0.95279	0.96078	0.9776	0.96813	0.96685	0.95734	0.96683	0.96684	0.94603	0.9627	0.97522	0.96082	0.98474	0.95994	0.96682	0.97912	0.96671	0.97013	0.96889	0.97575	0.95157	0.97865	0.97324	0.96265	0.97889	0.92498	0.96367	0.9539	0.94451	0.94007	0.91566
cg05521499	0.94319	0.9412	0.94559	0.9188	0.96441	0.93857	0.93863	0.95546	0.93802	0.95444	0.95578	0.92797	0.94988	0.95543	0.9336	0.93437	0.94319	0.93155	0.94274	0.9343	0.94293	0.96051	0.92377	0.94457	0.94894	0.9362	0.94056	0.9259	0.93572	0.93908	0.93571	0.94145	0.93473	0.9265	0.94751	0.94785	0.93938	0.94443	0.93497	0.92664	0.93906	0.94377	0.94675	0.93079	0.94272	0.92937	0.91206	0.93229	0.86418
cg12806681	0.89048	0.89462	0.90493	0.8786	0.89594	0.89673	0.88055	0.88575	0.86987	0.87734	0.86519	0.84996	0.8877	0.87047	0.87383	0.89624	0.8799	0.90464	0.81098	0.86648	0.8684	0.88002	0.8966	0.88166	0.87484	0.86802	0.90428	0.88075	0.87334	0.86143	0.85826	0.88664	0.85868	0.87263	0.86092	0.88419	0.86005	0.8634	0.86444	0.84583	0.89346	0.8728	0.85539	0.84204	0.87612	0.85336	0.86699	0.83795	0.81756
cg03991871	0.86439	0.85896	0.83568	0.80738	0.84605	0.81191	0.83284	0.87204	0.83481	0.83405	0.87826	0.78095	0.81554	0.88126	0.85928	0.83194	0.86703	0.85431	0.74791	0.83689	0.85877	0.80207	0.82417	0.86432	0.81102	0.84167	0.83481	0.81439	0.86009	0.83605	0.78704	0.89969	0.86457	0.78797	0.83128	0.85394	0.82441	0.84178	0.82829	0.81478	0.86125	0.78296	0.81646	0.83078	0.8492	0.80006	0.82532	0.81647	0.79237
cg23916896	0.30572	0.23085	0.22247	0.15947	0.22986	0.27495	0.27993	0.31511	0.19793	0.24522	0.21376	0.21503	0.24334	0.23976	0.20884	0.20988	0.30023	0.28111	0.19264	0.23294	0.40125	0.28086	0.21302	0.33419	0.24123	0.2783	0.293	0.25107	0.14113	0.16866	0.23047	0.36575	0.18915	0.33303	0.23733	0.30168	0.21174	0.21706	0.21786	0.24048	0.23153	0.19133	0.22865	0.29934	0.22481	0.16691	0.22119	0.1769	0.20185
cg11902777	0.06749	0.07148	0.07218	0.06634	0.08274	0.0493	0.06707	0.04885	0.04108	0.06394	0.05753	0.04688	0.05946	0.04828	0.05978	0.06189	0.09347	0.05416	0.05479	0.06389	0.07735	0.06501	0.06057	0.04787	0.05209	0.04198	0.08869	0.06131	0.04493	0.05401	0.04974	0.09899	0.04627	0.06463	0.06554	0.0578	0.05755	0.06507	0.06761		0.05268	0.03733	0.0646	0.06138	0.07526	0.04277	0.0416	0.06404	0.06656
cg12202185	0.16725	0.18942	0.16051	0.23631	0.22764	0.16591	0.20797	0.12441	0.12014	0.12871	0.13672	0.17192	0.12948	0.1259	0.19384	0.10366	0.11188	0.1997	0.18016	0.15312	0.21273	0.14559	0.11862	0.15731	0.1274	0.17797	0.1675	0.10924	0.12134	0.15812	0.14406	0.16562	0.15735	0.15941	0.12068	0.20514	0.13198	0.20679	0.17076	0.09121	0.15378	0.15836	0.12893	0.13881	0.18679	0.15816	0.14101	0.12137	0.12169
cg01899089	0.60738	0.61566	0.62165	0.61493	0.60392	0.60333	0.58869	0.58433	0.5465	0.58678	0.57856	0.58236	0.5604	0.53271	0.55777	0.50954	0.62471	0.56089	0.54696	0.55623	0.55985	0.56036	0.5476	0.57452	0.55098	0.55474	0.57143	0.53451	0.52271	0.5441	0.59336	0.55443	0.57464	0.5342	0.59522	0.58377	0.53191	0.55818	0.51534	0.49481	0.5482	0.58002	0.50805	0.58881	0.5506	0.55979	0.53334	0.50388	0.53023
cg04202140	0.87167	0.83915	0.83912	0.85677	0.84226	0.83254	0.83952	0.82097	0.85066	0.85388	0.85266	0.85441	0.85593	0.84421	0.84631	0.85307	0.84353	0.82834	0.8477	0.84406	0.80521	0.8189	0.78153	0.80085	0.81139	0.80219	0.79745	0.79442	0.78461	0.78226	0.75592	0.80043	0.80814	0.78867	0.78406	0.80488	0.76549	0.78268	0.78267	0.80559	0.80688	0.8205	0.82333	0.84948	0.89205	0.87727	0.8728	0.8704	0.65169
cg20310920	0.86028	0.89456	0.87054	0.88142	0.88306	0.87371	0.86186	0.88471	0.82754	0.8775	0.87022	0.89594	0.867	0.88419	0.86077	0.86566	0.8729	0.86924	0.87769	0.84665	0.86474	0.87012	0.84911	0.88052	0.90265	0.88704	0.85737	0.84533	0.88358	0.88697	0.84281	0.8408	0.87648	0.86611	0.88808	0.87777	0.86442	0.86921	0.8751	0.86394	0.87366	0.86912	0.84417	0.85736	0.84638	0.86186	0.81888	0.86893	0.832
cg14744022	0.86732	0.85811	0.86129	0.8352	0.84093	0.8826	0.8686	0.83768	0.82881	0.83411	0.84516	0.85924	0.81891	0.87039	0.8377	0.85817	0.85384	0.8333	0.85077	0.84509	0.84739	0.82906	0.82853	0.85547	0.85762	0.8255	0.84275	0.83937	0.87896	0.85377	0.83263	0.86134	0.85535	0.82281	0.82898	0.83608	0.8101	0.81465	0.83333	0.83644	0.82012	0.82956	0.85378	0.81904	0.82161	0.82332	0.80885	0.7879	0.78998
cg23576855	0.74646	0.7478	0.71728	0.59874	0.63846	0.55898	0.76847	0.69962	0.59994	0.72742	0.77016	0.57704	0.67034	0.75545	0.6989	0.62256	0.73289	0.60336	0.48521	0.57932	0.76737	0.72075	0.72005	0.71815	0.6325	0.67568	0.70704	0.66794	0.63772	0.68274	0.67601	0.72674	0.67699	0.63585	0.65482	0.72305	0.58026	0.63869	0.73417	0.56549	0.69744	0.66954	0.63137	0.64329	0.72129	0.51563	0.69628	0.55032	0.6079
cg05575921	0.85876	0.84649	0.787	0.6643	0.62213	0.68847	0.87784	0.76719	0.68997	0.82354	0.83797	0.65004	0.72254	0.8388	0.81667	0.67652	0.84703	0.6908	0.56392	0.68963	0.85959	0.75718	0.85895	0.80683	0.67219	0.74084	0.80088	0.69257	0.65906	0.72175	0.75281	0.82112	0.75413	0.69653	0.75187	0.76358	0.66671	0.71195	0.78622	0.61844	0.79883	0.70487	0.70724	0.78748	0.90188	0.62392	0.90799	0.65108	0.66812
cg22103736	0.18385	0.1635	0.17502	0.20988	0.18375	0.20102	0.18691	0.18517	0.17108	0.14254	0.15826	0.17024	0.17988	0.17384	0.16903	0.17541	0.1525	0.15653	0.16294	0.17641	0.20225	0.17646	0.20072	0.16315	0.17509	0.19478	0.20022	0.19269	0.1922	0.17231	0.21423	0.19871	0.20497	0.20283	0.18163	0.17902	0.20276	0.21165	0.2081	0.19365	0.1845	0.18179	0.16671	0.12626	0.12628	0.12317	0.12176	0.11655	0.23266
cg08714121	0.02623	0.0579	0.06489	0.05437	0.04942	0.08389	0.064	0.06328	0.04829	0.04067	0.07041	0.04028	0.0573	0.04741	0.06006	0.0459	0.05403	0.04352	0.03586	0.06059	0.07117	0.03659	0.04918	0.04505	0.03482	0.06681	0.04161	0.05806	0.04528	0.06226	0.05389	0.03386	0.04833	0.05543	0.06299	0.06153	0.05265	0.07474	0.04639	0.03391	0.05195	0.06495	0.05143	0.0336	0.02145	0.0219	0.03757	0.0232	0.12329
cg04141806	0.16335	0.14148	0.14621	0.14057	0.14384	0.13242	0.12943	0.08661	0.10113	0.08023	0.1584	0.10633	0.07362	0.08426	0.11554	0.10127	0.09149	0.08908	0.08081	0.07898	0.09262	0.10081	0.08959	0.08281	0.11401	0.07924	0.08122	0.10924	0.07571	0.07588	0.08684	0.08265	0.08934	0.09644	0.10056	0.08514	0.0814	0.09063	0.09189	0.09464	0.08957	0.10006	0.1094	0.08654	0.07977	0.07377	0.09408	0.1325	0.09971
cg22356527	0.3455	0.30351	0.3113	0.32821	0.3057	0.34705	0.32084	0.26823	0.1992	0.26091	0.1955	0.24647	0.21165	0.24935	0.24731	0.18742	0.19182	0.21512	0.20855	0.18348	0.23675	0.23385	0.15528	0.19999	0.23246	0.23833	0.22444	0.23872	0.22519	0.19559	0.21968	0.18557	0.20017	0.20924	0.22004	0.22425	0.18128	0.23578	0.19477	0.19975	0.24389	0.24414	0.25637	0.18697	0.14222	0.1969	0.18575	0.18026	0.24321
cg24130459	0.95947	0.95825	0.94782	0.94218	0.94727	0.95591	0.95443	0.93801	0.9574	0.94758	0.96225	0.94178	0.96088	0.95629	0.94101	0.95771	0.95788	0.94108	0.95789	0.9505	0.93085	0.94591	0.9414	0.93936	0.94329	0.93168	0.94062	0.93964	0.9582	0.94088	0.92875	0.95969	0.95092	0.93057	0.94272	0.94848	0.94006	0.94491	0.94824	0.94176	0.93956	0.94537	0.94271	0.94572	0.94218	0.93945	0.94312	0.93678	0.87852
cg26703534	0.71806	0.70117	0.67102	0.61824	0.63211	0.69485	0.71162	0.66846	0.61911	0.66844	0.67974	0.62436	0.61424	0.69494	0.65008	0.62564	0.66608	0.59827	0.56833	0.57277	0.69763	0.65645	0.6674	0.68454	0.689	0.7031	0.64415	0.64862	0.60267	0.5908	0.6268	0.64726	0.69522	0.64268	0.63055	0.66968	0.62885	0.5737	0.66498	0.55859	0.63249	0.61821	0.63914	0.66963	0.66064	0.56738	0.66853	0.5781	0.62898
cg01097768	0.53216	0.60883	0.60311	0.64185	0.63457	0.59526	0.63439	0.57597	0.57525	0.56007	0.53494	0.6262	0.64377	0.55218	0.52514	0.56876	0.66919	0.58008	0.58464	0.63874	0.53623	0.59204	0.57743	0.59057	0.56496	0.60693	0.63846	0.54138	0.67438	0.63324	0.55526	0.63643	0.55414	0.58248	0.63696	0.61738	0.52851	0.5774	0.62255	0.67705	0.58841	0.58821	0.38993	0.57084	0.62241	0.61869	0.53179	0.59283	0.56638
cg18205372	0.87048	0.85987	0.85159	0.87028	0.85376	0.8542	0.83336	0.90473	0.85004	0.85376	0.85262	0.86985	0.84822	0.88077	0.84134	0.86228	0.88277	0.86921	0.85959	0.8726	0.8759	0.85723	0.86316	0.85093	0.85703	0.84815	0.84433	0.8379	0.86288	0.86803	0.84289	0.82563	0.86339	0.84544	0.88394	0.84281	0.85081	0.8377	0.87079	0.8731	0.84516	0.84253	0.86191	0.83433	0.80721	0.81297	0.84259	0.84563	0.81057
cg17472786	0.73525	0.72002	0.77123	0.75071	0.76136	0.77492	0.74083	0.71826	0.71081	0.74064	0.69734	0.73095	0.75729	0.75574	0.71577	0.69571	0.76029	0.77488	0.73938	0.77293	0.7325	0.72953	0.69963	0.75595	0.75313	0.69307	0.7385	0.68475	0.75889	0.76706	0.7206	0.78319	0.71571	0.72629	0.75493	0.72167	0.71344	0.72859	0.69959	0.72775	0.72614	0.72203	0.71572	0.71194	0.75356	0.68152	0.65554	0.70985	0.6651
cg05601199	0.97091	0.99266	0.97751	0.98517	0.98087	0.98574	0.97816	0.99021	0.98826	0.98718	0.98991	0.98419	0.98347	0.98081	0.98518	0.97278	0.97587	0.98467	0.98776	0.99187	0.98377	0.98349	0.97488	0.9915	0.98275	0.9811	0.98377	0.97704	0.98202	0.98118	0.98495	0.981	0.98396	0.97906	0.97983	0.98129	0.98093	0.98295	0.98867	0.98514	0.98021	0.98567	0.97948	0.96758	0.97949	0.97475	0.97264	0.9662	0.96783
cg04021706	0.90257	0.90257	0.91378	0.90584	0.91439	0.91369	0.90005	0.90908	0.89548	0.89328	0.89418	0.91529	0.90493	0.88697	0.88883	0.90639	0.88726	0.9249	0.89132	0.90305	0.9104	0.90385	0.88029	0.89262	0.89938	0.89057	0.88184	0.89181	0.88933	0.89436	0.88073	0.90444	0.90807	0.87924	0.9061	0.90752	0.89689	0.87726	0.88217	0.88697	0.89283	0.90196	0.87928	0.88206	0.87278	0.87893	0.89142	0.89099	0.84948
cg06678548	0.89301	0.90704	0.89743	0.89349	0.88347	0.86875	0.88667	0.86877	0.83717	0.87412	0.84627	0.85978	0.84375	0.87033	0.85431	0.87985	0.84693	0.85693	0.85746	0.83513	0.82695	0.84398	0.84856	0.88381	0.8938	0.83747	0.84621	0.86389	0.87739	0.88397	0.85831	0.85684	0.87228	0.85255	0.84772	0.87665	0.84726	0.84764	0.84679	0.84507	0.86046	0.8467	0.83715	0.84411	0.85255	0.836	0.83037	0.85837	0.80603
cg26320890	0.92831	0.61427	0.93276	0.94289	0.92464	0.95466	0.57949	0.94782	0.9471	0.93795	0.93412	0.93396	0.56927	0.94969	0.91846	0.95464	0.94679	0.93124	0.93047	0.94785	0.91241	0.55531	0.9326	0.93564	0.93383	0.93408	0.93908	0.92415	0.95434	0.94387	0.95194	0.92818	0.94627	0.94681	0.94217	0.93793	0.94114	0.51674	0.92911	0.94712	0.93333	0.92091	0.94909	0.94918	0.57005	0.91441	0.92357	0.92249	0.90547
cg15168497	0.9287	0.93474	0.84846	0.85101	0.8146	0.85517	0.91766	0.91629	0.84689	0.91003	0.85675	0.91004	0.89604	0.91437	0.8595	0.90675	0.77015	0.86623	0.89043	0.90095	0.8899	0.85281	0.79476	0.91051	0.87497	0.70614	0.76717	0.90885	0.90616	0.89527	0.80606	0.87988	0.85832	0.89221	0.86705	0.62097	0.62125	0.87768	0.88677	0.89775	0.89395	0.91087	0.89712	0.87012	0.90625	0.88294	0.91772	0.92193	0.75371
cg18615970	0.88734	0.92628	0.87593	0.85215	0.93277	0.89715	0.92093	0.93649	0.92627	0.91989	0.94352	0.92359	0.92335	0.91319	0.89615	0.91371	0.91769	0.92394	0.92022	0.92124	0.90983	0.91523	0.89859	0.86692	0.87022	0.88793	0.87274	0.88466	0.90093	0.88716	0.89777	0.8679	0.9016	0.856	0.89831	0.89641	0.86942	0.88861	0.85529	0.88869	0.90353	0.90298	0.91455	0.91119	0.9337	0.91843	0.92538	0.89302	0.75984
cg14817490	0.30544	0.40219	0.29598	0.362	0.43529	0.29005	0.42552	0.3479	0.28121	0.3368	0.35588	0.33129	0.30259	0.41536	0.33679	0.30087	0.36888	0.25742	0.28788	0.34869	0.34002	0.34581	0.42043	0.32964	0.19555	0.40036	0.32433	0.34385	0.34856	0.37721	0.34076	0.41291	0.32136	0.29	0.31603	0.41232	0.2747	0.34304	0.38444	0.31666	0.37948	0.29982	0.17339	0.28797	0.42172	0.32359	0.32382	0.26736	0.38819
cg17287155	0.66508	0.77944	0.71035	0.73165	0.83426	0.64212	0.80021	0.73654	0.74596	0.73893	0.76421	0.79163	0.80214	0.81142	0.66363	0.84372	0.82872	0.76778	0.8049	0.7895	0.78074	0.77307	0.83413	0.76217	0.7143	0.75173	0.81319	0.80272	0.84086	0.79751	0.73794	0.85643	0.71952	0.73785	0.80059	0.82662	0.77881	0.74473	0.81107	0.87791	0.80231	0.73794	0.73897	0.69101	0.82363	0.75482	0.76155	0.74321	0.74007
cg04551776	0.6076	0.69354	0.67563	0.70917	0.76439	0.58234	0.74339	0.62569	0.67387	0.64934	0.64714	0.73261	0.68512	0.75855	0.63847	0.75744	0.73961	0.68544	0.68364	0.70428	0.66683	0.69021	0.71017	0.67543	0.65241	0.68477	0.74355	0.7075	0.77945	0.76074	0.6875	0.7588	0.6271	0.71428	0.6896	0.72166	0.69881	0.66863	0.74518	0.77597	0.71798	0.63352	0.6033	0.60131	0.74107	0.69758	0.65133	0.69815	0.63489
cg25648203	0.81325	0.82741	0.80309	0.79684	0.81849	0.79483	0.81829	0.82577	0.7558	0.828	0.83177	0.76033	0.75877	0.81903	0.79976	0.79099	0.79709	0.78864	0.71409	0.73511	0.80042	0.81497	0.78709	0.80055	0.77804	0.81881	0.82271	0.80576	0.7932	0.80608	0.77224	0.82384	0.7983	0.80206	0.77626	0.81861	0.73747	0.79817	0.75052	0.72792	0.83185	0.79973	0.78353	0.78319	0.82618	0.74984	0.80532	0.7259	0.75914
cg12937950	0.47833	0.42428	0.43438	0.52548	0.39478	0.50817	0.26571	0.50121	0.65589	0.56833	0.51742	0.55087	0.51912	0.44883	0.6074	0.5693	0.6685	0.41993	0.51537	0.5216	0.50509	0.54086	0.56494	0.55445	0.49556	0.41612	0.52171	0.44356	0.43009	0.51465	0.52038	0.4512	0.60615	0.53016	0.55931	0.74485	0.48149	0.53177	0.45837	0.55	0.58799	0.59694	0.62381	0.47318	0.58276	0.491	0.50195	0.47545	0.3914
cg19442702	0.96488	0.981	0.95302	0.97875	0.96079	0.97346	0.95767	0.98288	0.96561	0.95075	0.97307	0.9449	0.98458	0.95723	0.97606	0.98395	0.96617	0.95209	0.96326	0.97331	0.97034	0.96417	0.98446	0.96686	0.98133	0.97636	0.98387	0.9676	0.98365	0.97474	0.94549	0.96443	0.96405	0.98341	0.97714	0.97967	0.95429	0.98233	0.9496	0.97019	0.98019	0.97893	0.97715	0.936	0.92973	0.94047	0.94917	0.94236	0.91717
cg11894422	0.82811	0.78932	0.8129	0.84269	0.8184	0.84855	0.80514	0.85781	0.8142	0.84678	0.7971	0.83763	0.79138	0.8467	0.81831	0.81234	0.82809	0.81068	0.83004	0.80909	0.82719	0.82149	0.78641	0.82839	0.8092	0.82496	0.82867	0.81274	0.88437	0.84052	0.794	0.84028	0.81041	0.79553	0.85638	0.82106	0.82273	0.80463	0.80745	0.79263	0.83072	0.79605	0.76897	0.80868	0.78759	0.82785	0.79698	0.78145	0.78078
cg16219322	0.82551	0.79008	0.8371	0.81224	0.8021	0.82883	0.81215	0.82482	0.77491	0.83646	0.83072	0.83037	0.83608	0.84877	0.80594	0.86053	0.84685	0.80551	0.80558	0.79937	0.79508	0.80661	0.79344	0.81206	0.79871	0.78799	0.77436	0.80118	0.84273	0.82352	0.80458	0.83251	0.81741	0.81808	0.78553	0.77768	0.80714	0.79571	0.78293	0.82196	0.81486	0.80928	0.8008	0.80872	0.79713	0.80851	0.79264	0.80421	0.78593
cg21161138	0.76527	0.75276	0.76129	0.73794	0.72879	0.74828	0.8297	0.75315	0.67099	0.72167	0.71539	0.65574	0.69652	0.71248	0.67429	0.66757	0.72193	0.69357	0.60439	0.69798	0.70202	0.70111	0.71208	0.71259	0.66621	0.70698	0.70983	0.65703	0.71275	0.72968	0.69878	0.71358	0.69872	0.71062	0.70305	0.69309	0.65187	0.63081	0.695	0.67333	0.71267	0.7006	0.64064	0.67956	0.69077	0.65277	0.66989	0.61909	0.67358
cg14454127	0.87389	0.87729	0.89552	0.88302	0.81295	0.82926	0.86113	0.85467	0.83596	0.83722	0.87981	0.83481	0.88199	0.86446	0.88622	0.85215	0.89429	0.86114	0.80374	0.87612	0.86783	0.88602	0.85611	0.87456	0.86863	0.86392	0.87463	0.77767	0.86009	0.84322	0.88851	0.81102	0.86929	0.87798	0.86049	0.89879	0.84398	0.89482	0.88324	0.87449	0.88394	0.86758	0.86496	0.78858	0.83008	0.81857	0.79657	0.78375	0.83967
cg17248487	0.68708	0.61662	0.693	0.62036	0.63178	0.66862	0.65085	0.57883	0.54786	0.5501	0.59815	0.55923	0.53372	0.59694	0.59995	0.56204	0.58262	0.57353	0.49634	0.60169	0.49567	0.55842	0.49893	0.60271	0.59669	0.57236	0.55843	0.51693	0.57029	0.56394	0.51172	0.57163	0.57644	0.5514	0.59409	0.58851	0.55547	0.53242	0.59297	0.60622	0.54316	0.57885	0.51857	0.50376	0.54807	0.53145	0.49884	0.5515	0.53524
cg03604011	0.09627	0.0473	0.1108	0.039	0.04585	0.06573	0.03208	0.10437	0.1481	0.11291	0.14175	0.07398	0.08979	0.11558	0.13334	0.0852	0.06357	0.09484	0.07548	0.0657	0.07871	0.07417	0.06937	0.09461	0.21597	0.07477	0.07996	0.09946	0.04095	0.08629	0.06028	0.04204	0.12004	0.11471	0.10245	0.08702	0.11914	0.05752	0.10477	0.04958	0.08282	0.13939	0.12473	0.09171	0.03162	0.02781	0.03927	0.09158	0.13509
cg22698028	0.20854	0.11862	0.16838	0.22463	0.08874	0.1764	0.11954	0.2163	0.22001	0.21411	0.22974	0.15993	0.15801	0.23279	0.25831	0.18953	0.13251	0.22538	0.15728	0.12463	0.15039	0.14922	0.16767	0.15801	0.27832	0.13596	0.18891	0.14051	0.13122	0.11597	0.14569	0.14665	0.18198	0.18544	0.18742	0.1692	0.20561	0.12834	0.19926	0.13727	0.13919	0.20418	0.19357	0.14927	0.11565	0.15801	0.1363	0.1911	0.21795
cg17401179	0.40233	0.13323	0.16133	0.15254	0.06429	0.22865	0.1164	0.19785	0.25515	0.29788	0.36682	0.17326	0.14647	0.25714	0.33337	0.18262	0.19656	0.20689	0.15622	0.2356	0.1648	0.14639	0.16964	0.21493	0.35005	0.17572	0.18763	0.23688	0.10447	0.16613	0.10134	0.09788	0.24239	0.23689	0.20984	0.18803	0.26622	0.12429	0.21755	0.11856	0.1828	0.27999	0.26256	0.19015	0.16458	0.16874	0.18328	0.29669	0.11755
cg24090911	0.86636	0.8523	0.82051	0.78313	0.77947	0.84265	0.79435	0.81	0.76593	0.86288	0.83177	0.7941	0.74444	0.81316	0.83604	0.74609	0.81573	0.76022	0.67888	0.76362	0.82876	0.77885	0.76693	0.80308	0.77972	0.79588	0.7576	0.72954	0.76691	0.76974	0.78112	0.7123	0.80894	0.79143	0.77851	0.88618	0.74964	0.80562	0.76058	0.71915	0.79422	0.78349	0.75987	0.74707	0.72619	0.73513	0.72552	0.72312	0.76677
cg14647125	0.26344	0.17438	0.20712	0.19566	0.17654	0.21716	0.29193	0.29277	0.19566	0.28295	0.26263	0.18054	0.17119	0.23637	0.27534	0.26814	0.26268	0.21618	0.26838	0.2197	0.34824	0.2603	0.23491	0.27049	0.20381	0.24932	0.22302	0.21456	0.16224	0.16062	0.27016	0.23657	0.26326	0.21108	0.2599	0.271	0.26375	0.26113	0.24478	0.13735	0.31527	0.28744	0.20917	0.27115	0.20754	0.22141	0.22014	0.20565	0.29138
cg05527650	0.32492	0.23225	0.23081	0.23296	0.24715	0.22658	0.23698	0.2335	0.18498	0.21338	0.26254	0.21643	0.21124	0.2283	0.24076	0.25003	0.21384	0.23073	0.24584	0.23023	0.216	0.23622	0.20128	0.23131	0.1917	0.23401	0.18845	0.23851	0.19266	0.1704	0.21517	0.2133	0.27042	0.199	0.24736	0.22639	0.23342	0.22089	0.18448	0.15936	0.2395	0.26664	0.25255	0.25123	0.1954	0.1548	0.15804	0.23614	0.19661
cg19039843	0.89737	0.87994	0.86698	0.85607	0.88423	0.87327	0.86434	0.87221	0.85011	0.86252	0.85914	0.85142	0.88337	0.85697	0.85978	0.8722	0.85748	0.85552	0.83676	0.86063	0.84636	0.88382	0.84935	0.86379	0.85119	0.84972	0.85942	0.85232	0.88623	0.87385	0.825	0.84018	0.86214	0.85772	0.87282	0.87175	0.85893	0.83238	0.86171	0.8622	0.8732	0.86196	0.84316	0.83002	0.83804	0.82898	0.82192	0.83387	0.78262
cg05597431	0.90166	0.89858	0.90457	0.91983	0.90836	0.91966	0.91351	0.94903	0.47531	0.89706	0.88935	0.50669	0.89609	0.46111	0.91056	0.91198	0.89701	0.90395	0.89967	0.42427	0.88255	0.9144	0.92222	0.90199	0.905	0.88777	0.86198	0.86935	0.92455	0.89072	0.88464	0.90821	0.92999	0.50148	0.89486	0.89382	0.86899	0.89342	0.87876	0.89327	0.90138	0.87658	0.88003	0.89183	0.88584	0.88181	0.86439	0.87707	0.86976
cg08491376	0.93355	0.92886	0.92337	0.92941	0.9355	0.91583	0.88486	0.96363	0.87773	0.86621	0.92142	0.91143	0.90368	0.90402	0.89781	0.91589	0.89929	0.89887	0.89219	0.90567	0.8677	0.88557	0.89942	0.89958	0.90992	0.91228	0.88782	0.9041	0.9415	0.91434	0.88524	0.90728	0.90919	0.88056	0.9084	0.88555	0.90252	0.92419	0.88133	0.89205	0.89333	0.90599	0.89241	0.85862	0.87754	0.82905	0.86438	0.87525	0.86683
cg08238319	0.87771	0.87304	0.8917	0.91616	0.60713	0.92757	0.59431	0.94699	0.91906	0.89341	0.87225	0.91478	0.9071	0.88839	0.89167	0.52125	0.93465	0.89797	0.91873	0.91535	0.50571	0.88674	0.8376	0.89983	0.90355	0.91089	0.50916	0.53067	0.9479	0.56472	0.49571	0.89079	0.52461	0.91913	0.56851	0.91221	0.88659	0.87038	0.0293	0.90617	0.88194	0.88417	0.85053	0.87375	0.83859	0.87577	0.81115	0.87322	0.84486
cg02385153	0.82377	0.8442	0.84026	0.91501	0.8439	0.86977	0.85352	0.91138	0.8404	0.84426	0.8139	0.85945	0.89172	0.81315	0.87052	0.83838	0.89298	0.84545	0.92444	0.87618	0.82718	0.8373	0.8403	0.87757	0.8332	0.90451	0.79595	0.75656	0.88204	0.88666	0.80345	0.85819	0.83016	0.8636	0.85693	0.84464	0.8431	0.86126	0.80289	0.8484	0.82378	0.84614	0.75363	0.8421	0.87833	0.88833	0.82356	0.8656	0.80722
cg24064903	0.88883	0.87126	0.88164	0.88847	0.88843	0.89427	0.89097	0.89025	0.8905	0.864	0.88186	0.91334	0.89695	0.8967	0.85216	0.89128	0.87361	0.87277	0.90143	0.85975	0.87308	0.88443	0.87109	0.88603	0.88334	0.87379	0.86416	0.86904	0.9255	0.89356	0.84932	0.87161	0.89138	0.87271	0.88976	0.87727	0.87474	0.87049	0.86485	0.88094	0.87684	0.87259	0.86959	0.88316	0.85191	0.879	0.85592	0.86108	0.85416
cg11557553	0.79935	0.80911	0.80305	0.81421	0.84349	0.87788	0.79098	0.83301	0.80501	0.8158	0.76415	0.84649	0.8176	0.82923	0.79821	0.82	0.84123	0.79922	0.84436	0.82902	0.75556	0.79733	0.82154	0.8269	0.83674	0.82696	0.76834	0.76396	0.86976	0.826	0.77843	0.76508	0.82098	0.8181	0.82138	0.84217	0.74971	0.79184	0.77019	0.78497	0.79085	0.77148	0.73783	0.79284	0.80681	0.8257	0.77261	0.80765	0.83003
cg12207033	0.88017	0.89066	0.91028	0.90439	0.89475	0.89519	0.89439	0.92025	0.88541	0.85504	0.87459	0.92214	0.91773	0.8739	0.91488	0.88947	0.89604	0.87109	0.89962	0.88754	0.88667	0.88257	0.8925	0.89917	0.88562	0.87481	0.8472	0.87161	0.89992	0.89462	0.86253	0.88616	0.88653	0.83904	0.887	0.91268	0.87885	0.87987	0.88084	0.87176	0.89501	0.88313	0.85567	0.85535	0.87714	0.88045	0.8887	0.83965	0.86269
cg01141993	0.88746	0.88326	0.88757	0.90555	0.92692	0.91635	0.90757	0.92786	0.90818	0.9141	0.88347	0.93933	0.90294	0.92054	0.89764	0.92908	0.92852	0.92951	0.92166	0.88619	0.87435	0.90625	0.91878	0.93064	0.92924	0.90452	0.90233	0.896	0.93732	0.92242	0.89553	0.89425	0.90938	0.91456	0.90284	0.90564	0.90347	0.90903	0.88674	0.87766	0.90447	0.88504	0.87666	0.90408	0.87316	0.8907	0.88887	0.88115	0.86336
cg22937882	0.85177	0.78266	0.85916	0.85315	0.83949	0.86934	0.8518	0.83846	0.79464	0.81961	0.4345	0.49706	0.84733	0.83536	0.83131	0.78442	0.87687	0.83849	0.85554	0.83411	0.81952	0.82553	0.82533	0.83524	0.84199	0.84248	0.80597	0.79164	0.86947	0.86254	0.80815	0.85205	0.84106	0.50153	0.83856	0.82296	0.85441	0.83708	0.80687	0.83653	0.85084	0.84097	0.80021	0.8158	0.78656	0.48793	0.0448	0.82694	0.47214
cg00401753	0.90699	0.93263	0.90551	0.89194	0.92301	0.92862	0.92579	0.9431	0.86296	0.88438	0.88717	0.91281	0.91267	0.9251	0.90408	0.91372	0.90062	0.90799	0.92335	0.87028	0.87406	0.8856	0.86951	0.8903	0.86639	0.88538	0.86575	0.86292	0.90804	0.89981	0.88573	0.87465	0.88809	0.91269	0.89694	0.91625	0.89579	0.88217	0.87582	0.88996	0.88074	0.90907	0.88098	0.86783	0.85552	0.85843	0.85428	0.85019	0.87119
cg19405895	0.92492	0.89856	0.93846	0.94836	0.90973	0.92198	0.93693	0.92987	0.87696	0.90148	0.90367	0.91445	0.9089	0.92745	0.90146	0.90533	0.90649	0.92465	0.92453	0.91258	0.90699	0.92568	0.86338	0.91954	0.92203	0.89238	0.91507	0.94296	0.89392	0.92514	0.90957	0.894	0.9459	0.89512	0.90132	0.91595	0.888	0.9198	0.90212	0.91455	0.90216	0.90858	0.90164	0.9016	0.90916	0.87757	0.89963	0.88827	0.84536
cg08916839	0.89795	0.89901	0.7613	0.86171	0.88938	0.90236	0.88756	0.89848	0.5258	0.92734	0.88857	0.59861	0.41539	0.90688	0.91221	0.56931	0.59704	0.87346	0.90727	0.90486	0.88365	0.69543	0.59066	0.86249	0.7067	0.85975	0.87444	0.83781	0.87582	0.86757	0.84462	0.83966	0.67873	0.65553	0.58771	0.87759	0.4571	0.86349	0.88207	0.89273	0.85689	0.79956	0.88076	0.89248	0.87183	0.89844	0.87811	0.60684	0.75205
cg24955955	0.91643	0.88035	0.79513	0.90581	0.9129	0.90741	0.90594	0.91018	0.50437	0.83449	0.83436	0.57166	0.4481	0.87847	0.84074	0.54565	0.59828	0.84113	0.85115	0.84445	0.82718	0.64946	0.54627	0.8565	0.60015	0.84279	0.85406	0.82525	0.8912	0.8727	0.82838	0.86908	0.61687	0.6039	0.66296	0.84281	0.50676	0.86562	0.8312	0.84096	0.83882	0.78391	0.86594	0.86304	0.84684	0.83955	0.84723	0.57942	0.8207
cg07599136	0.85583	0.82895	0.72508	0.82782	0.84948	0.86708	0.82807	0.81113	0.5551	0.83135	0.8323	0.67202	0.29873	0.84377	0.83732	0.61092	0.62549	0.85517	0.83558	0.82937	0.84054	0.64776	0.59385	0.85389	0.55254	0.80675		0.81432	0.84954	0.84148	0.80878	0.84217	0.6304	0.58113	0.60055	0.82801	0.48258	0.7898	0.80801	0.80967	0.84135	0.76782	0.80485	0.78001	0.79616	0.75424	0.81757	0.56247	0.70672
cg09078081	0.85097	0.85189	0.85151	0.78185	0.85004	0.86402	0.83126	0.88901	0.77593	0.8761	0.84506	0.81195	0.81914	0.86512	0.82957	0.79536	0.86437	0.86714	0.84607	0.84649	0.88295	0.83718	0.85758	0.86796	0.79614	0.8684	0.79849	0.88504	0.87863	0.84514	0.82463	0.9008	0.828	0.78199	0.81179	0.84747	0.80465	0.84931	0.83612	0.87938	0.80606	0.84538	0.84734	0.89627	0.8514	0.86539	0.88529	0.78316	0.85399
cg08385200	0.69046	0.71738	0.69972	0.67901	0.71122	0.711	0.68283	0.76175	0.71592	0.73855	0.70973	0.76132	0.75093	0.75944	0.72253	0.69268	0.69782	0.73926	0.74819	0.7186	0.76168	0.72105	0.68031	0.70693	0.75733	0.74317	0.68328	0.70907	0.72267	0.74808	0.70602	0.66554	0.73089	0.72653	0.71115	0.73348	0.69837	0.73842	0.75526	0.70623	0.74728	0.75094	0.72137	0.74553	0.71398	0.78213	0.77221	0.74166	0.63044
cg16294152	0.92527	0.93201	0.93093	0.94003	0.92244	0.9222	0.94275	0.95388	0.91134	0.91051	0.87126	0.96556	0.93988		0.91351	0.92796	0.91197	0.92196	0.91939	0.92847	0.91066	0.91801	0.94725	0.92782	0.92205	0.92943	0.89216	0.9156	0.93558	0.91106	0.90823	0.92355	0.94856	0.88694	0.93337	0.92983	0.91749	0.89795	0.87902	0.90284	0.9103	0.92842	0.92205	0.93114	0.92565	0.91598	0.92442	0.91376	0.9058
cg26076054	0.89879	0.93578	0.89537	0.92186	0.95426	0.93138	0.97105	0.94796	0.95649	0.95781	0.89232	0.96804	0.86072	0.79882	0.79797	0.94414	0.87574	0.96008	0.9561	0.93732	0.88492	0.68205	0.92883	0.97546	0.59839	0.93281	0.92616	0.95622	0.97581	0.8848	0.9439	0.83237	0.95286	0.82317	0.88906	0.94081	0.8187	0.8741	0.97155	0.96867	0.97631	0.95367	0.96693	0.93429	0.83106	0.88528	0.86676	0.92144	0.88283
cg09478603	0.96591	0.97589	0.95258	0.97365	0.99218	0.9751	0.98558	0.98543	0.96505	0.9754	0.96943	0.98072	0.96658	0.94465	0.98025	0.98073	0.95995	0.98266	0.9757	0.98336	0.97415	0.88987	0.96704	0.98286		0.97984	0.98398	0.98297	0.98889	0.97208	0.98011	0.93361	0.98216	0.93241	0.97502	0.97902	0.9357	0.97642	0.98317	0.98293	0.98768	0.97265	0.98741	0.9721	0.94738	0.97299	0.9629	0.97057	0.94093
cg12251573	0.91075	0.87643	0.88805	0.86347	0.91455	0.88342	0.91733	0.85058	0.82857	0.84594	0.82909	0.83888	0.82189	0.85906	0.85124	0.8595	0.83495	0.84706	0.85264	0.84761	0.75535	0.76212	0.84121	0.87206	0.59339	0.83936	0.86253	0.82878	0.86749	0.84273	0.82802	0.81055	0.8374	0.80537	0.85419	0.8356	0.81294	0.82995	0.82937	0.83516	0.85026	0.85172	0.83494	0.8406	0.80982	0.64415	0.56065	0.8497	0.81348
cg00976097	0.96278	0.97939	0.94546	0.96671	0.98283	0.96741	0.97003	0.96824	0.97578	0.97754	0.95954	0.97884	0.97056	0.91389	0.93189	0.97423	0.96585	0.95971	0.97207	0.96299	0.96048	0.87426	0.94955	0.97891	0.644	0.92824	0.95441	0.96241	0.97455	0.96206	0.96494	0.91014	0.96856	0.93912	0.96418	0.95032	0.9428	0.94524	0.95166	0.96246	0.96797	0.9653	0.97068	0.94505	0.93704	0.93927	0.909	0.95695	0.92702
cg22816059	0.89965	0.91746	0.93763	0.91957	0.91299	0.92253	0.95677	0.951	0.90489	0.8733	0.92259	0.91825	0.95644	0.95221	0.92166	0.90973	0.93311	0.91995	0.91629	0.93365	0.9058	0.90202	0.9155	0.92325	0.91387	0.91879	0.89825	0.90472	0.93627	0.92117	0.88515	0.92018	0.9216	0.90229	0.90123	0.90605	0.92118	0.93669	0.89524	0.92115	0.91772	0.91089	0.91084	0.86074	0.90457	0.87593	0.89841	0.90091	0.87276
cg14684960	0.70003	0.73031	0.71047	0.70843	0.72115	0.72243	0.69439	0.69909	0.67891	0.69595	0.69748	0.69844	0.69017	0.71476	0.70249	0.72646	0.69129	0.72019	0.7024	0.69182	0.65937	0.67961	0.69754	0.7117	0.71725	0.69234	0.69564	0.68478	0.73948	0.7364	0.69006	0.73287	0.70835	0.66903	0.6886	0.70222	0.67671	0.6725	0.67649	0.67595	0.7145	0.68496	0.68222	0.66776	0.69119	0.67335	0.67707	0.7098	0.66796
cg24891125	0.82841	0.82307	0.81578	0.83701	0.83596	0.80798	0.79192	0.82473	0.80769	0.82459	0.8072	0.80517	0.81418	0.82358	0.78436	0.8071	0.80147	0.81652	0.83635	0.83086	0.81431	0.8163	0.81622	0.82677	0.83134	0.81769	0.74976	0.78985	0.85596	0.82905	0.79627	0.82712	0.82329	0.80634	0.84164	0.82051	0.80802	0.83277	0.78432	0.82829	0.83438	0.81446	0.79411	0.78783	0.82075	0.83908	0.80716	0.81531	0.77539
cg16325394	0.95825	0.95767	0.96226	0.96331	0.97424	0.96151		0.95364	0.94277	0.95733	0.94528	0.96263	0.96634	0.97357	0.95905	0.96429	0.96277	0.9282	0.96378	0.95535	0.95847	0.96194	0.94788	0.93474	0.96639	0.9638	0.95303	0.94214	0.96778	0.96465	0.96894	0.96151	0.96418	0.94764	0.95278	0.9595	0.94845	0.95042	0.94693	0.95808	0.95074	0.95727	0.95304	0.91451	0.9383	0.93657	0.93387	0.93332	0.8901
cg14854287	0.95849	0.93842	0.98137	0.92144	0.92726	0.95104	0.93274	0.97253	0.93252	0.9571	0.91692	0.9556	0.94194	0.94133	0.94714	0.93689	0.94506	0.9643	0.94398	0.95615	0.9698	0.95606	0.9219	0.9388	0.96059	0.96141	0.9261	0.94796	0.9644	0.93258	0.94823	0.94283	0.96332	0.91669	0.94054	0.92373	0.92126	0.95257	0.84945	0.96777	0.90537	0.94646	0.95388	0.93602	0.92115	0.93357	0.91716	0.92228	0.92397
cg21144161	0.92034	0.95407	0.97392	0.8725	0.92012	0.96014	0.96536	0.97754	0.93865	0.96046	0.90975	0.96281	0.94306	0.94156	0.95411	0.95645	0.96256	0.96574	0.93466	0.95846	0.94629	0.93254	0.89123	0.94635	0.94222	0.96812	0.90159	0.94983	0.96664	0.92723	0.90525	0.95477	0.97401	0.91029	0.92262	0.90254	0.90914	0.9386	0.86033	0.97017	0.87634	0.94397	0.93241	0.93705	0.93997	0.92665	0.94141	0.92523	0.88645
cg26529655	0.57737	0.6312	0.65749	0.54347	0.62478	0.62993	0.59908	0.67005	0.6282	0.63898	0.58435	0.65629	0.70149	0.63248	0.62983	0.63968	0.69882	0.6665	0.62808	0.66755	0.64616	0.68216	0.63794	0.68898	0.61387	0.69763	0.59913	0.61139	0.68709	0.62957	0.65752	0.65858	0.67054	0.63146	0.61309	0.64848	0.57872	0.68047	0.58322	0.72495	0.57249	0.64682	0.53995	0.67094	0.62173	0.64512	0.6318	0.63453	0.62447
cg09584122	0.9029	0.90232	0.90369	0.90945	0.90868	0.94113	0.89729	0.92875	0.90611	0.91615	0.91012	0.94065	0.90575	0.92825	0.90782	0.92783	0.92424	0.90497	0.91034	0.91613	0.89765	0.9101	0.89931	0.90633	0.89713	0.89882	0.87945	0.89988	0.92257	0.90759	0.89214	0.91623	0.89394	0.89472	0.89736	0.89083	0.91268	0.88786	0.87053	0.91607	0.89804	0.91431	0.90776	0.91632	0.92314	0.91003	0.91694	0.92481	0.87095
cg07448928	0.72257	0.74976	0.75502	0.75014	0.70959	0.74114	0.76037	0.76205	0.6916	0.7212	0.69904	0.76418	0.74829	0.70864	0.71435	0.74868	0.7646	0.76066	0.77599	0.75302	0.71037	0.7482	0.71358	0.76484	0.78072	0.73191	0.76389	0.6868	0.7521	0.75273	0.67905	0.76561	0.71346	0.7532	0.77066	0.75631	0.74773	0.75287	0.6977	0.73146	0.71804	0.74796	0.67557	0.74506	0.73244	0.71496	0.69281	0.72267	0.71006
cg05516328	0.86962	0.89769	0.90683	0.87933	0.90152	0.91519	0.90131	0.88997	0.91396	0.90917	0.87981	0.91628	0.86604	0.91694	0.9114	0.89103	0.87727	0.88364	0.91703	0.90124	0.89072	0.88707	0.87387	0.89364	0.90209	0.88423	0.89781	0.88938	0.90211	0.90122	0.87185	0.85837	0.89488	0.88189	0.88847	0.90586	0.8769	0.85908	0.87468	0.87445	0.86048	0.89105	0.87599	0.85602	0.868	0.86064	0.8728	0.86646	0.83866
cg16577724	0.95927	0.9861	0.97461	0.95648	0.97551	0.9609	0.96673	0.98294	0.95689	0.97486	0.97777	0.98307	0.9668	0.97615	0.96843	0.97059	0.97657	0.96849	0.94992	0.98022	0.94766	0.96675	0.97123	0.97118	0.9454	0.97959	0.94779	0.98158	0.97909	0.96833	0.97413	0.96307	0.97864	0.97718	0.97266	0.97667	0.96777	0.96087	0.97363	0.966	0.9594	0.96615	0.96774	0.94462	0.94191	0.94884	0.94334	0.94406	0.91224
cg16172278	0.89432	0.90039	0.89001	0.91338	0.89228	0.90113	0.88392	0.90955	0.88376	0.86942	0.89458	0.89875	0.89238	0.87963	0.88583	0.89778	0.88848	0.86107	0.90213	0.86268	0.85904	0.88823	0.87431	0.90336	0.88617	0.85197	0.88825	0.89094	0.90375	0.88728	0.86218	0.87564	0.86983	0.89139	0.8934	0.87751	0.90758	0.87932	0.86843	0.88382	0.89686	0.89792	0.86437	0.86221	0.87626	0.86998	0.8625	0.85171	0.87501
cg26850624	0.77021	0.73252	0.73086	0.81778	0.74913	0.83468	0.79206	0.84211	0.7732	0.70977	0.81967	0.8108	0.78795	0.78494	0.68542	0.75239	0.77144	0.79549	0.82969	0.8064	0.77247	0.75416	0.75405	0.82391	0.75193	0.83949	0.7572	0.7541	0.82255	0.77235	0.74421	0.77819	0.83034	0.77006	0.80111	0.79407	0.81554	0.80906	0.80917	0.74044	0.7813	0.78548	0.71785	0.81054	0.73352	0.80748	0.7442	0.79031	0.78187
cg08556107	0.83702	0.82536	0.84282	0.87136	0.86635	0.88752	0.87107	0.85662	0.8339	0.81327	0.83234	0.8734	0.85534	0.83342	0.83862	0.84364	0.84228	0.82047	0.87715	0.84288	0.81852	0.83337	0.82594	0.8612	0.81235	0.84443	0.81111	0.81615	0.88657	0.87348	0.81222	0.83551	0.8432	0.82828	0.86341	0.83049	0.83465	0.86689	0.86458	0.86088	0.8337	0.83626	0.80472	0.82925	0.8331	0.85929	0.78342	0.85436	0.80675
cg18541609	0.87388	0.90016	0.92275	0.91377	0.9151	0.91878	0.89087	0.92117	0.90855	0.90329	0.90605	0.90853	0.93464	0.90312	0.90934	0.93874	0.89802	0.90387	0.89498	0.90017	0.8911	0.90323	0.90639	0.91027	0.92293	0.88415	0.88707	0.89188	0.91058	0.8994	0.87644	0.91288	0.88887	0.90127	0.89988	0.90119	0.87864	0.92088	0.9175	0.88317	0.89901	0.90328	0.88447	0.89416	0.88789	0.85267	0.88799	0.90918	0.87079
cg11610050	0.90247	0.86747	0.87898	0.8717	0.89457	0.90405	0.85663	0.90795	0.87589	0.88648	0.9062	0.87559	0.87115	0.88386	0.89283	0.91049	0.89107	0.87914	0.89202	0.89662	0.85515	0.8809	0.87094	0.88019	0.89897	0.86913	0.86461	0.8795	0.91701	0.90411	0.8758	0.88519	0.88827	0.88453	0.8733	0.8944	0.86243	0.88653	0.87854	0.88328	0.87993	0.87106	0.87441	0.85573	0.86474	0.8702	0.85124	0.86337	0.831
cg10841124	0.84463	0.86602	0.89399	0.88419	0.87075	0.90211	0.89151	0.88536	0.87416	0.89589	0.85021	0.89565	0.92396	0.87561	0.86248	0.85946	0.90518	0.89421	0.92013	0.89021	0.84884	0.85539	0.85897	0.88921	0.87118	0.9113	0.82504	0.83538	0.90019	0.86537	0.8552	0.8848	0.87517	0.88505	0.88699	0.89611	0.88685	0.90091	0.84031	0.88518	0.87183	0.87353	0.84129	0.91976	0.89493	0.92241	0.85577	0.92195	0.83672
cg16049691	0.80546	0.79597	0.83078	0.83321	0.81652	0.82982	0.8212	0.83183	0.80081	0.81059	0.79447	0.83322	0.80187	0.82508	0.84364	0.83156	0.81004	0.819	0.84979	0.81229	0.76826	0.7967	0.81257	0.81267	0.8259	0.78243	0.79923	0.80634	0.86237	0.83944	0.79459	0.79655	0.82852	0.80921	0.80731	0.81547	0.80946	0.80341	0.75882	0.77824	0.82157	0.81913	0.79409	0.79224	0.78709	0.81837	0.79057	0.81895	0.81172
cg22951524	0.82953	0.8421	0.82859	0.82336	0.84617	0.85751	0.83111	0.83106	0.74041	0.78797	0.83385	0.83582	0.82438	0.85024	0.78676	0.84302	0.8211	0.82196	0.83152	0.82142	0.81413	0.81841	0.79046	0.80821	0.84601	0.84004	0.8121	0.78913	0.85832	0.83696	0.8089	0.8274	0.82873	0.80605	0.80466	0.80121	0.83458	0.81119	0.8128	0.80282	0.82383	0.80453	0.82112	0.78782	0.76709	0.12687	0.7746	0.79832	0.79326
cg14448919	0.83507	0.83456	0.86263	0.87815	0.85545	0.90589	0.84842	0.83911	0.83226	0.82344	0.82104	0.84309	0.82427	0.86518	0.82416	0.82909	0.85059	0.81881	0.86137	0.80616	0.77699	0.8225	0.79454	0.8266	0.82434	0.7936	0.79594	0.8226	0.85148	0.83969	0.82305	0.79617	0.83947	0.82826	0.82344	0.83394	0.81359	0.8167	0.83101	0.85183	0.80882	0.79408	0.7617	0.75784	0.80282	0.84049	0.7959	0.83302	0.74382
cg16336872	0.80579	0.80462	0.79197	0.7896	0.78788	0.81194	0.76302	0.78245	0.75535	0.79579	0.77581	0.79372	0.78536	0.784	0.76381	0.784	0.79242	0.79067	0.81093	0.75497	0.73491	0.78179	0.81217	0.81404	0.75475	0.81483	0.77131	0.78051	0.83474	0.81128	0.74627	0.76226	0.80594	0.77758	0.78053	0.79494	0.77659	0.7239	0.75324	0.78846	0.79215	0.76868	0.77456	0.73856	0.72871	0.70887	0.70633	0.77131	0.69981
cg14807090	0.85241	0.85248	0.88516	0.87032		0.90114	0.88963	0.87832	0.83948	0.87353	0.85136	0.86653	0.85447	0.88748	0.84582	0.82852	0.89727		0.84309	0.88769	0.86118	0.8482	0.87359	0.88904	0.87397	0.8624	0.81651	0.84297	0.89102	0.89557	0.86173	0.86264	0.87455	0.83774	0.87619	0.88304	0.84087	0.83542	0.86381	0.86199	0.88289	0.8444	0.88518	0.8178	0.86465	0.8794	0.82884	0.82079	0.83403
cg21972741	0.91673	0.91421	0.91657	0.87821	0.90689	0.92017	0.91655	0.8996	0.91513	0.90444	0.90298	0.92571	0.8962	0.90752	0.91512	0.91182	0.90617	0.91144	0.90758	0.88153	0.8935	0.91893	0.88489	0.92181	0.91251	0.8796	0.90318	0.88525	0.94297	0.91051	0.89377	0.89266	0.91253	0.89425	0.88203	0.88689	0.92001	0.89235	0.90608	0.90254	0.88544	0.88787	0.88916	0.87134	0.88731	0.89223	0.87268	0.87096	0.8691
cg26954197	0.86642	0.87532	0.86327	0.88679	0.88275	0.91147	0.88498	0.82969	0.808	0.81314	0.79969	0.83865	0.81698	0.82154	0.8081	0.82224	0.80358	0.80852	0.81879	0.8022	0.78826	0.78752	0.80862	0.84683	0.80385	0.82462	0.81394	0.79485	0.85562	0.85157	0.79263	0.82461	0.8234	0.80175	0.7954	0.81125	0.83346	0.85047	0.80838	0.78409	0.84829	0.82009	0.792	0.77381	0.762	0.80902	0.78703	0.80576	0.77525
[truncated: 92 more columns]

## Sheet: Sheet2
NAME	ADDRESSA_ID	ALLELEA_PROBESEQ	ADDRESSB_ID	ALLELEB_PROBESEQ	INFINIUM_DESIGN_TYPE	NEXT_BASE	COLOR_CHANNEL	FORWARD_SEQUENCE	GENOME_BUILD	CHR	MAPINFO	SOURCESEQ	CHROMOSOME_36	COORDINATE_36	STRAND	PROBE_SNPS	PROBE_SNPS_10	RANDOM_LOCI	METHYL27_LOCI	UCSC_REFGENE_NAME	UCSC_REFGENE_ACCESSION	UCSC_REFGENE_GROUP	UCSC_CPG_ISLANDS_NAME	RELATION_TO_UCSC_CPG_ISLAND	PHANTOM	DMR	ENHANCER	HMM_ISLAND	REGULATORY_FEATURE_NAME	REGULATORY_FEATURE_GROUP	DHS	Index	Index	TargetID	Male Smoke p-value	Holm Significant?	FDR significant?	Avg Smoker	AvgNonSmoke	STD Smoke	STD NS
cg04286878	47657331	CCATATTTAACCATAAAAACAAAACCAACATAAACTTCAACAAATTCACA	50780380	CCATATTTAACCGTAAAAACAAAACCGACGTAAACTTCAACGAATTCACG	I	A	Red	TCTCTGTCTCAGCCATGTTTGACCGTGAGAACAAGGCCGGCGTGAACTTCAGCGAGTTCA[CG]GGTGTGTGGAAGTACATCACGGACTGGCAGAACGTCTTCCGCACGTACGACCGGGACAAC	37	5	306765	CCATGTTTGACCGTGAGAACAAGGCCGGCGTGAACTTCAGCGAGTTCACG	5	359765	R					AHRR;PDCD6	NM_020731;NM_013232	Body;Body	chr5:307286-307592	N_Shore				5:359728-359875				86128	86128	cg04286878	0.640774	FALSE	0.999989	0.974668	0.973493	0.012373	0.0135009
cg08802770	39700371	AAACCAACATAAACTTCAACAAATTCACAAATATATAAAAATACATCACA	17699353	AAACCGACGTAAACTTCAACGAATTCACGAATATATAAAAATACATCACG	I	A	Red	ACCGTGAGAACAAGGCCGGCGTGAACTTCAGCGAGTTCACGGGTGTGTGGAAGTACATCA[CG]GACTGGCAGAACGTCTTCCGCACGTACGACCGGGACAACTCCGGGATGATCGATAAGAAC	37	5	306786	AGGCCGGCGTGAACTTCAGCGAGTTCACGGGTGTGTGGAAGTACATCACG	5	359786	R					AHRR;PDCD6	NM_020731;NM_013232	Body;Body	chr5:307286-307592	N_Shore				5:359728-359875				169840	169840	cg08802770	0.0930022	FALSE	0.999989	0.96425	0.965656	0.0136269	0.0147853
cg22030839	22732421	ATAAATAAATTACCRAAACCTAAAAAAACCTACTTCAACTCRTTCTTATC			II			GTACATCACGGACTGGCAGAACGTCTTCCGCACGTACGACCGGGACAACTCCGGGATGAT[CG]ATAAGAACGAGCTGAAGCAGGCCCTCTCAGGTTTCGGTAACTCACTCACTCTGGCTTGTG	37	5	306838	TGAGTGAGTTACCGAAACCTGAGAGGGCCTGCTTCAGCTCGTTCTTATCG	5	359838	F					AHRR;PDCD6	NM_020731;NM_013232	Body;Body	chr5:307286-307592	N_Shore				5:359728-359875				390860	390860	cg22030839	0.0383769	FALSE	0.999989	0.921735	0.916426	0.0168684	0.0137978
cg03569073	19621497	TAAATCCACTTTTAAATAATTTCAAAAACCACATTCTCAATTTTACTCAC			II			TTATCCAAAATGAGATAAGGGCTATGCAAGCCGTTCATCTTTTCTGAAGTGGAATGATGT[CG]TGAGCAAAACTGAGAATGTGGCTTTTGAAATCATTTAAAAGTGGATCCATGAAAATACCG	37	5	307132	CGTGAGCAAAACTGAGAATGTGGCTTTTGAAATCATTTAAAAGTGGATCC	5	360132	F					AHRR;PDCD6	NM_020731;NM_013232	Body;Body	chr5:307286-307592	N_Shore								72193	72193	cg03569073	0.554871	FALSE	0.999989	0.876616	0.877274	0.0189153	0.0214455
cg09662430	12782432	AACATATATATACTTAACACATATACACACACACATATAACAATATACCA	30672485	AACGTATATATACTTAACGCGTATACACACACACATATAACGATATACCG	I	T	Red	TCAGGTGCGCTCAGCGTGTGTGTGCTTGACGCGTGTGCACACACACATGTGACGGTGTGC[CG]TGGGTCTAGGAGTGTTCACAGTGCCTGTCCAGAGTGCGTCCATAGGGCCTGTCCACGGGG	37	5	307591	CGGCACACCGTCACATGTGTGTGTGCACACGCGTCAAGCACACACACGCT	5	360591	R					AHRR;PDCD6	NM_020731;NM_013232	Body;Body	chr5:307286-307592	Island				5:360287-360806				184891	184891	cg09662430	0.0651853	FALSE	0.999989	0.948591	0.946641	0.0274906	0.0249068
cg17386114	63746404	CACCRAAATTCTAATCCATACRAATCTCATCTAACCCCTATTATAAAACC			II			GTTGGTGGCTGCACCGAGATTCTAATCCATGCGGATCTCATCTGGCCCCTGTTGTGAAGC[CG]CTTCCGTGATTTGCTTAAAAGGCTCCTTAGAAACAGTGAGGAAAATTCGATTCTACTTGA	37	5	307799	CGGCTTCACAACAGGGGCCAGATGAGATCCGCATGGATTAGAATCTCGGT	5	360799	R					AHRR;PDCD6	NM_020731;NM_013232	Body;Body	chr5:309705-310136	N_Shore				5:360287-360806				318215	318215	cg17386114	0.0864065	FALSE	0.999989	0.92591	0.929608	0.0179418	0.0161806
cg13275321	65786354	TACTTAAATAAATAAAACTCCAAAAATCTCRAAAATACTCAAATAAAATC			II			TGTTGTGAAGCCGCTTCCGTGATTTGCTTAAAAGGCTCCTTAGAAACAGTGAGGAAAATT[CG]ATTCTACTTGAGTACCTCCGAGATCCCTGGAGTCTCACTTATCTAAGCACGTCGCCTCTC	37	5	307848	CGATTCTACTTGAGTACCTCCGAGATCCCTGGAGTCTCACTTATCTAAGC	5	360848	F					AHRR;PDCD6	NM_020731;NM_013232	Body;Body	chr5:309705-310136	N_Shore				5:360848-360913				244679	244679	cg13275321	0.688389	FALSE	0.999989	0.802124	0.805454	0.0298048	0.0328459
cg06605558	33698370	ATTCTACTTAAATACCTCCRAAATCCCTAAAATCTCACTTATCTAAACAC			II			AGGAAAATTCGATTCTACTTGAGTACCTCCGAGATCCCTGGAGTCTCACTTATCTAAGCA[CG]TCGCCTCTCCTCGTGTTTCCTCCCAGCATGCACTTTGTGGCTGCCTTTCTTTCTCTTTTC	37	5	307899	TTCTACTTGAGTACCTCCGAGATCCCTGGAGTCTCACTTATCTAAGCACG	5	360899	R					AHRR;PDCD6	NM_020731;NM_013232	Body;Body	chr5:309705-310136	N_Shore				5:360848-360913				128751	128751	cg06605558	0.450221	FALSE	0.999989	0.899241	0.898455	0.0208365	0.0209972
cg16081854	14675462	AAAAATATCCRTAACRCCAAAAATCRCTTATCTAAAAATAACTTCAAACC			II			CCTGGGGGCCAGGGAGGCCAGTGCTGCCGATTGCGGCCAGGGCCACGTGGACTTCAGGAC[CG]GCCTGAAGTTATTTTTAGATAAGCGACCTCTGGCGCCACGGACATCTTTTCCTAACCTTG	37	5	308268	CGGCCTGAAGTTATTTTTAGATAAGCGACCTCTGGCGCCACGGACATCTT	5	361268	F		rs908117			AHRR;PDCD6	NM_020731;NM_013232	Body;Body	chr5:309705-310136	N_Shore				5:361235-361628				296079	296079	cg16081854	0.809717	FALSE	0.999989	0.676863	0.725704	0.227071	0.191067
cg17310215	32799306	ACCAAAAACTTCCCAAAAAACTATACTTAACTATAACRAAAAACACRACC			II			GTCCTGGTCTGGCCAAGGACTTCCCAGAAAACTGTGCTTAGCTGTGGCGGGAGGCACGGC[CG]GTCACGCAGCCTTCCTCCCGCCCTGGAGTGGGCAGGCCTGCTTGTGTTGTGCAGCGGCAG	37	5	308494	CGGCCGTGCCTCCCGCCACAGCTAAGCACAGTTTTCTGGGAAGTCCTTGG	5	361494	R					AHRR;PDCD6	NM_020731;NM_013232	Body;Body	chr5:309705-310136	N_Shore				5:361235-361628				316913	316913	cg17310215	0.691508	FALSE	0.999989	0.858877	0.857402	0.0213061	0.0230533
cg13707777	66722323	ACATAAAAAATAACCCTAAAAATCAAAAACCAAACACAAAAAAAAACTCA	60656376	ACGTAAAAAATAACCCTAAAAATCAAAAACCAAACGCAAAAAAAAACTCG	I	T	Red	ACTTCCAGGTTTTTCCTGGGGTGCGGCATCCCATCGCAGCATTTTCTCTGGTTACCCTCA[CG]AGTTTCCTCCTGCGTTTGGTTCTTGATCTCCAGGGCCATCTCCCACGTCTTCCTTGGAAA	37	5	308627	ACGTGGGAGATGGCCCTGGAGATCAAGAACCAAACGCAGGAGGAAACTCG	5	361627	F					AHRR;PDCD6	NM_020731;NM_013232	Body;Body	chr5:309705-310136	N_Shore				5:361235-361628	5:308603-309452	Gene_Associated		253440	253440	cg13707777	0.661279	FALSE	0.999989	0.764327	0.768853	0.0504906	0.0507884
cg03561637	17779437	CAATTACTTCTAAATTTTAACTTCTCAAATAAACATTCTTTTTATAATTC			II			AAACTCAGAAACAGTTGCTTCTGGATTTTGGCTTCTCAGATAAACATTCTTTTTGTAGTT[CG]TTTGTTCATCCCTCATTTTGCTGTCTGACTTTGCCTTTCTTTTCCCTTCACTATTACTGA	37	5	309484	CGAACTACAAAAAGAATGTTTATCTGAGAAGCCAAAATCCAGAAGCAACT	5	362484	R					AHRR;PDCD6	NM_020731;NM_013232	Body;Body	chr5:309705-310136	N_Shore			TRUE					72043	72043	cg03561637	0.983692	FALSE	0.999989	0.852952	0.856941	0.0428164	0.0372218
cg08519949	22649322	CTCACTAAAATACACAAAAACAACAACCCTCACTAATATACACAAAAACA	15664373	CTCACTAAAATACACGAAAACGACGACCCTCACTAATATACACGAAAACG	I	A	Red	CCGCCGTCCCCGTGCACCCCAGTGATGGCCGCCGTCCCCGTGCACACCAGTGAGGGCCGC[CG]TCCCCGTGCACACCAGTGAGGGCCGCCGTCCCCGTGCACCCCAGTGAGGGCCGCCGTCCC	37	5	309765	CTCACTGGGGTGCACGGGGACGGCGGCCCTCACTGGTGTGCACGGGGACG	5	362765	F	rs1810256				AHRR;PDCD6	NM_020731;NM_013232	Body;Body	chr5:309705-310136	Island			TRUE	5:362706-363102				164904	164904	cg08519949	0.92562	FALSE	0.999989	0.966277	0.960923	0.0165573	0.0202846
cg04023872	54788495	ATCACTAAAATACACAAACACAACAACCATCACTAATATACACAAAAACA	52689508	ATCACTAAAATACACGAACACGACGACCATCACTAATATACACGAAAACG	I	A	Red	CCGCCGTCCCCGTGCACCCCAGTGATGGCCGCCGTCCCCGTGCACCCCAGTGATGGCCGC[CG]TCCCCGTGCACACCAGTGATGGCCGCCGTGCCCGTGCACCCCAGTGATGGCCGCCGTCCC	37	5	310073	ATCACTGGGGTGCACGGGCACGGCGGCCATCACTGGTGTGCACGGGGACG	5	363073	F	rs2458891				AHRR;PDCD6	NM_020731;NM_013232	Body;Body	chr5:309705-310136	Island			TRUE	5:362706-363102				80932	80932	cg04023872	0.843465	FALSE	0.999989	0.972198	0.97016	0.0108375	0.0124918
cg09854184	28784503	ATTACCTATCTAAAAATACATAAAAAACAAAAACCATCACTAATATACAC			II			TCCCCGTGCACACCAGTGATGGCCGCCGTGCCCGTGCACCCCAGTGATGGCCGCCGTCCC[CG]TGCACACCAGTGATGGCCTCTGTCCCCCATGCACTCCCAGACAGGCAATGTCCCTGTGGG	37	5	310135	TTGCCTGTCTGGGAGTGCATGGGGGACAGAGGCCATCACTGGTGTGCACG	5	363135	F					AHRR;PDCD6	NM_020731;NM_013232	Body;Body	chr5:309705-310136	Island			TRUE					188140	188140	cg09854184	0.562558	FALSE	0.999989	0.849538	0.851339	0.018609	0.022248
cg12845747	61607423	CTATCATTTAAATTCAAAAATCCCTAAATATACAACAACRAAATTACCTC			II			CCATCTCTTTCTGAATGTAATGGGAGGTCCTGTCTTTTCAGCTTGCAAGGAAGGAGGGTC[CG]AGGCAACTCCGCTGTTGCACATTTAGGGACCCCTGAACTTAAATGACAGAATGCCCTGAC	37	5	310363	TGTCATTTAAGTTCAGGGGTCCCTAAATGTGCAACAGCGGAGTTGCCTCG	5	363363	F	rs77067331				AHRR;PDCD6	NM_020731;NM_013232	Body;Body	chr5:309705-310136	S_Shore			TRUE					238122	238122	cg12845747	0.463871	FALSE	0.999989	0.881054	0.883752	0.0192179	0.022427
cg11148817	54697502	ACAAAACCTCAAATAAAAATCTAAACCCTACRACAATTCAAACACAAAAC			II			GCCAGACCCTGTCTTAAAAAAGAAAGAAAAGAAAAAGGGAAAAGATGCCGTGTAAAATCT[CG]TTCTGTGTCTGAATTGCCGTAGGGCTCAGATCTTCATTTGAGGTTCTGTGTCTGAATTGC	37	5	312970	CAGAACCTCAAATGAAGATCTGAGCCCTACGGCAATTCAGACACAGAACG	5	365970	F	rs62330023				AHRR;PDCD6	NM_020731;NM_013232	Body;Body	chr5:309705-310136	S_Shelf								210282	210282	cg11148817	0.770475	FALSE	0.999989	0.87462	0.879493	0.026761	0.0258863
cg18584368	11707482	RAAATTTAAATACCTATTTTCTCCCCAAAAATTAACRAATATATTCAAAC			II			CATTTACTATCGAGATTTAAATGCCTGTTTTCTCCCCAGAGGTTGACGGATATATTCAGA[CG]TTACGACACGGATCAGGACGGCTGGATTCAGGTGTCGTACGAACAGTACCTGTCCATGGT	37	5	314553	CGTCTGAATATATCCGTCAACCTCTGGGGAGAAAACAGGCATTTAAATCT	5	367553	R					AHRR;PDCD6	NM_020731;NM_013232	Body;Body						5:367539-367595				337606	337606	cg18584368	0.322978	FALSE	0.999989	0.911237	0.908654	0.0184768	0.0193653
cg02527419	37656351	TTAAATACCTATTTTCTCCCCAAAAATTAACRAATATATTCAAACRTTAC			II			ACTATCGAGATTTAAATGCCTGTTTTCTCCCCAGAGGTTGACGGATATATTCAGACGTTA[CG]ACACGGATCAGGACGGCTGGATTCAGGTGTCGTACGAACAGTACCTGTCCATGGTCTTCA	37	5	314558	TAAATGCCTGTTTTCTCCCCAGAGGTTGACGGATATATTCAGACGTTACG	5	367558	R					AHRR;PDCD6	NM_020731;NM_013232	Body;Body						5:367539-367595				51476	51476	cg02527419	0.368733	FALSE	0.999989	0.888219	0.884995	0.0178342	0.0193434
cg17989581	15702312	ATATATTCAAACATTACAACACAAATCAAAACAACTAAATTCAAATATCA	32663334	ATATATTCAAACGTTACGACACGAATCAAAACGACTAAATTCAAATATCG	I	T	Red	AGAGGTTGACGGATATATTCAGACGTTACGACACGGATCAGGACGGCTGGATTCAGGTGT[CG]TACGAACAGTACCTGTCCATGGTCTTCAGTATCGTATGACCCTGGCCTCTCGTGAAGAGC	37	5	314590	CGACACCTGAATCCAGCCGTCCTGATCCGTGTCGTAACGTCTGAATATAT	5	367590	R					AHRR;PDCD6	NM_020731;NM_013232	Body;Body						5:367539-367595				327580	327580	cg17989581	0.169095	FALSE	0.999989	0.972802	0.971875	0.0131003	0.0146875
cg14982043	43743371	AAATAAAAACTATAACATTTTAACTCTTTCCATATTATACTACTCTTCAC			II			TCAGGTGTCGTACGAACAGTACCTGTCCATGGTCTTCAGTATCGTATGACCCTGGCCTCT[CG]TGAAGAGCAGCACAACATGGAAAGAGCCAAAATGTCACAGTTCCTATCTGTGAGGGAATG	37	5	314642	GATAGGAACTGTGACATTTTGGCTCTTTCCATGTTGTGCTGCTCTTCACG	5	367642	F					AHRR;PDCD6	NM_020731;NM_013232	Body;3'UTR										278327	278327	cg14982043	0.843115	FALSE	0.999989	0.803082	0.802362	0.0190736	0.0222022
cg13404472	66708344	CCCRCTCTAAATCCTCAATCATCAATACAAACATAAAAATACAAATACAC			II			CTCTCCTTCCCCCCGCTCTGGGTCCTCAGTCATCAGTGCAGACATGGAGGTGCAGGTGCA[CG]CCGTACACCCTCACCTGGGGCCCCTGGCCCATGCCTCCCCACCCTCCCTACCCTGATCTC	37	5	317840	CCGCTCTGGGTCCTCAGTCATCAGTGCAGACATGGAGGTGCAGGTGCACG	5	370840	R					AHRR	NM_020731	Body	chr5:320788-323010	N_Shelf			TRUE		5:316878-318110	Gene_Associated	TRUE	246987	246987	cg13404472	0.094414	FALSE	0.999989	0.795233	0.803561	0.022624	0.0256774
cg00300637	18764485	AACAAAAAAAAAACTCTATAACTAAAAATATCAACTACATCTAAACCTTC			II			CCCAGCACAGAGGCAGAAAGGAGACTCTGTGACTGGGGGTGTCAGCTGCATCTGGACCTT[CG]TGGTGGGGAGGGAGGCACGCCCAATAGCCCGTCTGAACGGGAGGTGGCTCAGGGATCCCC	37	5	319433	GCAGAAAGGAGACTCTGTGACTGGGGGTGTCAGCTGCATCTGGACCTTCG	5	372433	R					AHRR	NM_020731	Body	chr5:320788-323010	N_Shore								6332	6332	cg00300637	0.524163	FALSE	0.999989	0.635981	0.634236	0.027346	0.0241168
cg14453201	74676482	AAAAACACAATTCCCCCAACTAAAATAAAAACCACAAATACTAAAAAACA	64701383	AAAAACGCGATTCCCCCGACTAAAATAAAAACCGCGAATACTAAAAAACG	I	A	Red	TTGCGGGATGAAGAGGGCGCGGTTCCCCCGGCTGGGATGAGGACCGCGGATGCTGAGGAG[CG]GACTCCAGGGACCACCGACTCCATGGCCGGCCCCAGCGAGGGCGAGAACGGGTGGAAGCC	37	5	320888	CGCTCCTCAGCATCCGCGGTCCTCATCCCAGCCGGGGGAACCGCGCCCTC	5	373888	R					AHRR	NM_020731	Body	chr5:320788-323010	Island		DMR		5:373705-374321				268709	268709	cg14453201	0.923684	FALSE	0.999989	0.0818313	0.0816258	0.0291275	0.0261591
cg11554391	13796483	AATTATAAAAAATATTAAAATACTTTTAAATCCTAAACTTCCCAAAAAAC			II			CCTGAAATGCCCAGGACGAAGAACGTCGCACGGACGACCCTGCCGTGCCTGGCGCGCGTC[CG]CTTCCTGGGAAGCTCAGGATCCAAAAGCATCTTAATATTCTCTATAATTCGCCAAAAACC	37	5	321320	ATTATAGAGAATATTAAGATGCTTTTGGATCCTGAGCTTCCCAGGAAGCG	5	374320	F					AHRR	NM_020731	Body	chr5:320788-323010	Island				5:373705-374321				216871	216871	cg11554391	0.279837	FALSE	0.999989	0.185592	0.200114	0.0385061	0.0488796
cg09634134	19804393	CAAAAAATCACTAAAACACAAAAAACACAAAACAAACCCCAAAAAAACCA	67777331	CGAAAAATCACTAAAACGCGAAAAACGCAAAACGAACCCCAAAAAAACCG	I	A	Red	GCACGGAGACTCCGGGGGATCACTGGGACGCGAAGGGCGCAGGGCGGACCCCAGGGGAAC[CG]GATGGCGTCTCCGGTTCGCCAGGGCAGCTGGGGCAGCCGGACCCGAGACAGCCGGACCCG	37	5	321681	CGGTTCCCCTGGGGTCCGCCCTGCGCCCTTCGCGTCCCAGTGATCCCCCG	5	374681	R					AHRR	NM_020731	Body	chr5:320788-323010	Island				5:374423-375997	5:321400-322122	Unclassified		184399	184399	cg09634134	0.248495	FALSE	0.999989	0.106837	0.109185	0.0302525	0.042225
cg09470163	55628395	TAAAAACAAAATACACTCCCAAATATAAAACTAAAAAACAAACACCAACA	43748365	TAAAAACGAAATACGCTCCCGAATATAAAACTAAAAAACGAACGCCGACG	I	T	Red	TGCCGCCCGCGGTGGAGACGGGATGCGCTCCCGGGTGTGGGGCTGAGGGACGGGCGCCGG[CG]TCGGGACCCTCCTCACGCCGCATCCTCGCGTCGCCAGGCCCGGCGGCCCCGGGACGGGGC	37	5	322032	CGCCGGCGCCCGTCCCTCAGCCCCACACCCGGGAGCGCATCCCGTCTCCA	5	375032	R					AHRR	NM_020731	Body	chr5:320788-323010	Island				5:374423-375997	5:321400-322122	Unclassified		181601	181601	cg09470163	0.973214	FALSE	0.999989	0.0517556	0.0523339	0.014928	0.0199458
cg16896326	39663502	AAACRAAACRAACACTCTAAAATACRACTAACTAATCTCACTTAAAACTC			II			CGGCGGCCCCGGGACGGGGCGGACACTCTGGGGTGCGGCTGGCTGGTCTCACTTAAAACT[CG]GACCTCGGAGGGAAGCCGCGGCGCGTCCACGGTTCGTGGTCCTCAGCGTCCCCTCGAGAG	37	5	322134	GACGGGGCGGACACTCTGGGGTGCGGCTGGCTGGTCTCACTTAAAACTCG	5	375134	R					AHRR	NM_020731	Body	chr5:320788-323010	Island				5:374423-375997				310258	310258	cg16896326	0.512137	FALSE	0.999989	0.0673494	0.0708614	0.0137771	0.017043
cg07137034	34730483	TCAACRCTACTAAATACTACTAAAACCAAACCTAAACATAAACCTTTCCC			II			GGCGGCGGAGCGGGGCCCCGCTGTCGGGCCGAGGGCGCCAGGTCCGGGGGGCCTCACCCC[CG]GGAAAGGCCCATGTTCAGGCTTGGTTTCAGTAGCACCCAGTAGCGCTGAAGTCTTATTTT	37	5	322321	CAGCGCTACTGGGTGCTACTGAAACCAAGCCTGAACATGGGCCTTTCCCG	5	375321	F					AHRR	NM_020731	Body	chr5:320788-323010	Island				5:374423-375997				139475	139475	cg07137034	0.881572	FALSE	0.999989	0.133021	0.138504	0.0261347	0.0240598
cg06802630	32764482	AACCTACCTTAATATCCTCATTCATAAAATAAATAACAATTACCAAACCA	36681462	GACCTACCTTAATATCCTCGTTCGTAAAATAAATAACGATTACCAAACCG	I	A	Red	AAGGGTGGGCGTGTGCGCGCGTTCTCCAAACGCCACCCCCACGGGGCCTCACAGCCGCCC[CG]GCCTGGCAACCGTCACCCATTTTACGAACGAGGACATCAAGGTAGGTCGCTCATCCAGCC	37	5	322735	GACCTACCTTGATGTCCTCGTTCGTAAAATGGGTGACGGTTGCCAGGCCG	5	375735	F					AHRR	NM_020731	Body	chr5:320788-323010	Island		DMR		5:374423-375997	5:322359-323011	Unclassified		132697	132697	cg06802630	0.590039	FALSE	0.999989	0.497688	0.511421	0.0621339	0.0736604
cg12961784	42768370	AAAACATCAAAATAAATCRCTCATCCAACCTCTCAAAACAAATAACTAAC			II			TTTTACGAACGAGGACATCAAGGTAGGTCGCTCATCCAGCCTCTCAGAGCAAGTGACTGG[CG]GCGTTTGGACTCGGGCCGAGTGTGCCATACCCATCCCGCACAAAGCCGGGGCTCGATGCG	37	5	322816	GGACATCAAGGTAGGTCGCTCATCCAGCCTCTCAGAGCAAGTGACTGGCG	5	375816	R					AHRR	NM_020731	Body	chr5:320788-323010	Island				5:374423-375997	5:322359-323011	Unclassified		239873	239873	cg12961784	0.600204	FALSE	0.999989	0.580798	0.594331	0.0475577	0.0622008
cg01970407	15804348	CCAATTACCTATAAAACAACTTCAACCTATATCCCAAACAAAAAAAAACA	67761330	CCAATTACCTATAAAACAACTTCGACCTATATCCCAAACAAAAAAAAACG	I	C	Grn	CTCCCCTGTCCCCCAATTACCTATGAGGCAGCTTCGACCTGTGTCCCAGGCAGAGAAGAA[CG]CTGCCGTCAGGAGGCCGGGGACAGCTGAGTCTTGCCTCACAGGGGCATTTCTGTGGGGAG	37	5	323320	CCAATTACCTATGAGGCAGCTTCGACCTGTGTCCCAGGCAGAGAAGAACG	5	376320	R					AHRR	NM_020731	Body	chr5:320788-323010	S_Shore								40426	40426	cg01970407	0.461391	FALSE	0.999989	0.773296	0.785502	0.040297	0.0284433
cg17924476	28657362	TAACTTAACAAAATCTTCCCACCTCRTTCACCCRTACTAAATACTAAAAC			II			GAGACGGCTTGTGGCTTAACAGGGTCTTCCCACCTCGTTCACCCGTGCTGGGTGCTGAGA[CG]CCGGGGGAGGGGGAGGCAGCTGTGGTTCCAGCCGTCGTCATTTGCAATGCAGTTGGAGAG	37	5	323794	GGCTTAACAGGGTCTTCCCACCTCGTTCACCCGTGCTGGGTGCTGAGACG	5	376794	R					AHRR	NM_020731	Body	chr5:320788-323010	S_Shore				5:376769-376981				326521	326521	cg17924476	0.270633	FALSE	0.999989	0.435203	0.428867	0.0535126	0.0416848
cg23067299	56663429	CCACCAAATAACCCTAACCAATATTAAATAATTAATACAACACAAAAACA	68612497	CCGCCGAATAACCCTAACCAATATTAAATAATTAATACGACACAAAAACG	I	A	Red	GTTGGAGAGATGCCGCCGGGTGGCCCTGACCAGTGTTAAGTGGTTAATACGACACAGAAG[CG]GGAAAGCGCCATGTGGTCTGGGGTGATCAGGCATTGAAGGAGACTCAACGGAGCTCCTTG	37	5	323907	CCGCCGGGTGGCCCTGACCAGTGTTAAGTGGTTAATACGACACAGAAGCG	5	376907	R					AHRR	NM_020731	Body	chr5:320788-323010	S_Shore				5:376769-376981				406832	406832	cg23067299	0.624335	FALSE	0.999989	0.866715	0.87151	0.0414608	0.0368255
cg08606254	67752440	TATAATCTAAAATAATCAAACATTAAAAAAAACTCAACRAAACTCCTTAC			II			GGAAAGCGCCATGTGGTCTGGGGTGATCAGGCATTGAAGGAGACTCAACGGAGCTCCTTG[CG]GAGGAGAGTCGGCTCACAGACAGGCAGGAATGAACAGGCCGATCTGCTAGGGGCTGATGA	37	5	323969	GTGGTCTGGGGTGATCAGGCATTGAAGGAGACTCAACGGAGCTCCTTGCG	5	376969	R		rs76589558			AHRR	NM_020731	Body	chr5:320788-323010	S_Shore				5:376769-376981				166420	166420	cg08606254	0.895241	FALSE	0.999989	0.865299	0.871132	0.0352029	0.0288919
cg25004427	72645403	CTTCTTTCACACATCACAACATTTTTAAAATCCATCCATATAACAACACA	19627429	CTTCTTTCACGCATCACAACGTTTTTAAAATCCATCCATATAACAACACG	I	T	Red	TTCTGTGTCCAGCTTCTTTCACGCATCACAGCGTTTTTAGGGTCCATCCATGTGGCAGCA[CG]TGCCAGGGCTTCCTTCCTTTTCATGGCTGAATAATATTTCATCTTATGAAGATACCACAT	37	5	326523	CTTCTTTCACGCATCACAGCGTTTTTAGGGTCCATCCATGTGGCAGCACG	5	379523	R					AHRR	NM_020731	Body	chr5:320788-323010	S_Shelf								438390	438390	cg25004427	0.518467	FALSE	0.999989	0.830084	0.822654	0.0286911	0.0342872
cg02356223	54647328	AATCTCCTATATCAAAAACTACATAATTCTCCAATAAAAAAATAAACTAC			II			GATGCAGATTTAGTCTCCTGTGTCAGGGACTGCATGATTCTCCAGTGGGAAAGTGGACTG[CG]GGAAGACCCACCCTCACCCTCTCATACTGGGGAGTCACTCCCAGTTCCCAGCCACTCTTG	37	5	336337	GTCTCCTGTGTCAGGGACTGCATGATTCTCCAGTGGGAAAGTGGACTGCG	5	389337	R					AHRR	NM_020731	Body					TRUE					48126	48126	cg02356223	0.965001	FALSE	0.999989	0.877533	0.876174	0.0190388	0.024161
cg16995193	40652349	CCACTTCACTCAACCTTTTTAAAATTTTCTACATATACAATCATATCTAC			II			ATAGGTGTGAGCCACTTCACTCAGCCTTTTTGGAATTTTCTACATGTACAATCATGTCTG[CG]AACAGATAGAGTTTTCTTTTATTTTTATTTCCCAGTTTTATGACTTTTATTTATTTCCCA	37	5	339570	CGCAGACATGATTGTACATGTAGAAAATTCCAAAAAGGCTGAGTGAAGTG	5	392570	R		rs73041270			AHRR	NM_020731	Body	chr5:343449-344535	N_Shelf								311724	311724	cg16995193	0.319924	FALSE	0.999989	0.821867	0.876752	0.16933	0.0478419
cg03891523	27766343	ACAACAAACTTAAATTAATAAAAATTTATAAAACACTCCATCCAACAACC			II			TAAGTCCCAGAATATGGTCTGTCTTGGCGAATGTTACATGTGTAAAAACCAGATACTCTT[CG]GTTGTTGGATGGAGTGTTTTATAAATTTCCATTAATTCAAGTCTGTTGTCGTTTGGATAT	37	5	342271	CGGTTGTTGGATGGAGTGTTTTATAAATTTCCATTAATTCAAGTCTGTTG	5	395271	F					AHRR	NM_020731	Body	chr5:343449-344535	N_Shore								78349	78349	cg03891523	0.161904	FALSE	0.999989	0.810514	0.813329	0.0430862	0.0405278
cg09078014	32649406	AAATAACRTAAACACAAAACCCCACATACCCTCTCAAAAATAACAAAAAC			II			ATACCTTTTCGGGGTGACGTGAACACAGAACCCCACATACCCTCTCAGGGGTGACAGGAA[CG]TGGGACCCCACGTACCTTCTCGGGGTGATGGGAACACGGGACCCGCGTACCCTCTTGGGG	37	5	343450	GGTGACGTGAACACAGAACCCCACATACCCTCTCAGGGGTGACAGGAACG	5	396450	R					AHRR	NM_020731	Body	chr5:343449-344535	Island				5:396450-397481				174715	174715	cg09078014	0.0500854	FALSE	0.999989	0.598105	0.633409	0.0821595	0.05756
cg14714797	47649435	AAAAAATAAAAACCTCACAAAATCACAAATATAAAAACACCAAAACCACA	31608317	AAAAAATAAAAACCTCGCGAAATCGCGAATATAAAAACGCCAAAACCGCG	I	C	Grn	ACGAGGAGGAGCAGGAGGTGGGGGCCTCGCGGGGTCGCGGGTGTGGGGGCGCCAGGACCG[CG]CTGAGGGGCCCGGGGCATCGCGGCGGGAACAGGGCGCACGTGGCGCGTTCCGGTGACCGG	37	5	343927	CGCGGTCCTGGCGCCCCCACACCCGCGACCCCGCGAGGCCCCCACCTCCT	5	396927	R					AHRR	NM_020731	Body	chr5:343449-344535	Island				5:396450-397481	5:343662-344611	Promoter_Associated_Cell_type_specific		273941	273941	cg14714797	0.949029	FALSE	0.999989	0.18035	0.201416	0.0586053	0.0446863
cg09338136	74615461	CACACAAACAAAAAACRAAATACTTTACTATTTCTACAAAAACCTCCTCC			II			TTGTCTTCCAGGCCGAGGACGATGATCCCGCCGGGGGAGTGCACGTACGCGGGCCGGAAG[CG]GAGGAGGCCCCTGCAGAAACAGTAAAGTATCCCGCCTTCTGCTTGTGTGGGTTGTTGCAC	37	5	344057	CGGAGGAGGCCCCTGCAGAAACAGTAAAGTATCCCGCCTTCTGCTTGTGT	5	397057	F					AHRR	NM_020731	Body	chr5:343449-344535	Island				5:396450-397481	5:343662-344611	Promoter_Associated_Cell_type_specific		179296	179296	cg09338136	0.228665	FALSE	0.999989	0.221026	0.239102	0.03413	0.0337929
cg16371648	27747466	AAACAAACAAAAAAAACTTCAAAAACCAAACAAACCAAAACTAAACTCCA	21781345	AAACGAACGAAAAAAACTTCGAAAACCGAACGAACCGAAACTAAACTCCG	I	A	Red	GTTTTAGGAACAGGGCGAGCGAGGAAGGCTTCGGGAGCCGGGCGGGCCGGGGCTGAGCTC[CG]GCGCGGGCGGCGCAGGAGTCGTCTCCCCGCAGCGCCCCGGTGCCCGGAGCCCCCGGCGAG	37	5	344218	GGGCGAGCGAGGAAGGCTTCGGGAGCCGGGCGGGCCGGGGCTGAGCTCCG	5	397218	R		rs6887387			AHRR	NM_020731	Body	chr5:343449-344535	Island	high-CpG:397096-397382			5:396450-397481	5:343662-344611	Promoter_Associated_Cell_type_specific		301027	301027	cg16371648	0.288516	FALSE	0.999989	0.176662	0.149979	0.108386	0.117062
cg24688690	34800360	RCAATACTTAAAAACACCACRACCACACACTAAAACCAAACATTTAACAC			II			GCCACCCTCACTGCCCTAACACCTGCTGTGATAATGAGGTAAGGCCCCTTGGCGCCTGGA[CG]TGTCAAATGCTTGGCCTTAGTGTGTGGCCGTGGTGCCTCCAAGCACTGCGGGGCCCCAGG	37	5	345850	CAGTGCTTGGAGGCACCACGGCCACACACTAAGGCCAAGCATTTGACACG	5	398850	F	rs73046912				AHRR	NM_020731	Body	chr5:343449-344535	S_Shore			TRUE					433113	433113	cg24688690	0.0919207	FALSE	0.999989	0.650919	0.672747	0.03537	0.0343468
cg08858540	11782329	ACAACCAAAACCAAAACCAAAAACTACAAAAAAAACAACACAACCCTACA	40764344	ACAACCGAAACCGAAACCAAAAACTACAAAAAAAACAACACAACCCTACG	I	C	Grn	GGGGCCAGGCACACAGCCGAGGCCGGGACCAAGGGCTGCAGAAGAAACAGCACAGCCCTG[CG]CTGCTTGCGAACAAGCTCTAGCGGGGGACGGCAGTAGATACGGATGCTGCAATTCATATA	37	5	346238	CGCAGGGCTGTGCTGTTTCTTCTGCAGCCCTTGGTCCCGGCCTCGGCTGT	5	399238	R					AHRR	NM_020731	Body	chr5:343449-344535	S_Shore			TRUE	5:399201-399262				170916	170916	cg08858540	0.0130807	FALSE	0.999989	0.803742	0.823137	0.0373601	0.032141
cg09084391	26694311	ATAAATTACAACATCCATATCTACTACCATCCCCCACTAAAACTTATTCA	30630454	ATAAATTACAACATCCGTATCTACTACCGTCCCCCGCTAAAACTTATTCG	I	C	Grn	CACACAGCCGAGGCCGGGACCAAGGGCTGCAGAAGAAACAGCACAGCCCTGCGCTGCTTG[CG]AACAAGCTCTAGCGGGGGACGGCAGTAGATACGGATGCTGCAATTCATATATAAAGGGAG	37	5	346247	ATGAATTGCAGCATCCGTATCTACTGCCGTCCCCCGCTAGAGCTTGTTCG	5	399247	F	rs78566649				AHRR	NM_020731	Body	chr5:343449-344535	S_Shore			TRUE	5:399201-399262				174805	174805	cg09084391	0.0147955	FALSE	0.999989	0.84273	0.871467	0.0519072	0.0389684
cg04135110	46667504	TACRTCTACTACCCAAATCTCTCAAATACACAAACTCAAAAACACATTCC			II			AATGTGACAAATACGTCTGCTACCCAAATCTCTCAAGTGCACAGGCTCAGGAGCACATTC[CG]TCGCCCACCCCCGGGGGACCCAGCTATGGAAGTGTCTCAACCCTTCCTGGCCCCCTACGT	37	5	346695	CGGAATGTGCTCCTGAGCCTGTGCACTTGAGAGATTTGGGTAGCAGACGT	5	399695	R					AHRR	NM_020731	Body	chr5:343449-344535	S_Shelf			TRUE	5:399695-400131				83088	83088	cg04135110	0.367695	FALSE	0.999989	0.136863	0.153879	0.0469985	0.0476951
cg24980413	69659509	CRAAAACTCACRTAACTTACTATACCRTAAATAATAAACCCTTTATCTCC			II			TGATGAACACGCGGAAGCTCACGTAGCTTGCTGTGCCGTGAGTAGTAAGCCCTTTGTCTC[CG]CCTCCGGGGTCTCATGTCTTCTTCCAGGGTCCACGAAACAGGAACGAGTTGTTAGCTTGC	37	5	346987	GGAAGCTCACGTAGCTTGCTGTGCCGTGAGTAGTAAGCCCTTTGTCTCCG	5	399987	R					AHRR	NM_020731	Body	chr5:343449-344535	S_Shelf				5:399695-400131				438004	438004	cg24980413	0.943964	FALSE	0.999989	0.684634	0.681576	0.0478958	0.0508668
cg05655106	42679349	ATAATATCAAACRAAAACRACAACAAACTAACCAAATAATCCAACTCRAC			II			GAGGCCCGCCGTGGGGGCAGAGAAGTCCAACCCCTCCAAGCGACACCGGGACCGCCTCAA[CG]CCGAGTTGGACCACCTGGCCAGCCTGCTGCCGTTCCCGCCTGACATCATCTCCAAGCTGG	37	5	353905	CGCCGAGTTGGACCACCTGGCCAGCCTGCTGCCGTTCCCGCCTGACATCA	5	406905	F	rs76771513				AHRR	NM_020731	Body	chr5:356570-359526	N_Shelf								111919	111919	cg05655106	0.351581	FALSE	0.999989	0.850731	0.849576	0.0274627	0.0203978
cg02088390	16684323	ACTACTAAATAATATTAAACTCAATTTACCTAAAAAACCTAAAATTTACC			II			TGGTGCCCAGGGCTGCTGGGTGGTGTTGGACTCAGTTTACCTGAGAGACCTGGGGTTTGC[CG]TATGTGCAGGATGGCAGCTTTTCCAGGAGGGTTAAGATGTGGTGCAGTTGGTGTGGTCTG	37	5	355321	CGGCAAACCCCAGGTCTCTCAGGTAAACTGAGTCCAACACCACCCAGCAG	5	408321	R		rs73734237			AHRR	NM_020731	Body	chr5:356570-359526	N_Shore								42901	42901	cg02088390	0.431818	FALSE	0.999989	0.88237	0.878595	0.0271149	0.026546
cg02121612	66786413	CCCAAAACTCCTTAAAAATACCTATATTTACCAAAACCCCTACAATCAAC			II			CAGGCCACCCTCCCAGAACTCCTTGGGGGTGCCTGTGTTTGCCAGGACCCCTGCAGTCAG[CG]ACTGAGGAAGAGCGCCCGCGAGTGGAGGCCCTCAGTCACGGAGTCCACCCGGGCAGTCAG	37	5	356571	CGCTGACTGCAGGGGTCCTGGCAAACACAGGCACCCCCAAGGAGTTCTGG	5	409571	R					AHRR	NM_020731	Body	chr5:356570-359526	Island								43539	43539	cg02121612	0.671888	FALSE	0.999989	0.875099	0.879306	0.0242481	0.0291497
cg00629928	19619475	AATAAACTCCRTAACTAAAAACCTCCACTTACRAACRCTCTTCCTCAATC			II			ACTGAGGAAGAGCGCCCGGGAGTGGAGGCCGTCAGTCACGGAGTCCACCCGGGCAGTCAG[CG]ACTGAGGAAGAGCGCCCGCAAGTGGAGGCCCTCAGTCACGGAGTCCACCCGGGCAGTCAG	37	5	358741	GTGGACTCCGTGACTGAGGGCCTCCACTTGCGGGCGCTCTTCCTCAGTCG	5	411741	F	rs80182669				AHRR	NM_020731	Body	chr5:356570-359526	Island				5:409611-412506				13389	13389	cg00629928	0.322845	FALSE	0.999989	0.879782	0.879479	0.0171181	0.0207247
cg17048538	72763494	CCCTACRCATAAAAATAAACACAACCACATACCAAACCTAAATAAACTCC			II			GAGTCCACCCGGGCAGTCAGCGACTGAGGAAGAGCGCCCGCGAGTGGAGGCCGTCAGTCA[CG]GAGTCCACCCAGGCCTGGCATGTGGCTGTGTCCACCTCTATGCGTAGGGCCGGAGTGCTG	37	5	359525	CGGAGTCCACCCAGGCCTGGCATGTGGCTGTGTCCACCTCTATGCGTAGG	5	412525	F	rs7724374				AHRR	NM_020731	Body	chr5:356570-359526	Island								312616	312616	cg17048538	0.36438	FALSE	0.999989	0.880299	0.872196	0.0233753	0.0221415
cg23953254	62775401	AATCCACCCAAACCTAACATATAACTATATCCACCTCTATACRTAAAACC			II			GTCAGTCACGGAGTCCACCCAGGCCTGGCATGTGGCTGTGTCCACCTCTATGCGTAGGGC[CG]GAGTGCTGACGGGGCACAGAGGTGTGTGTTCTTGTTGCTGTGTAGAGAAGTGTGGAGTAG	37	5	359577	CGGCCCTACGCATAGAGGTGGACACAGCCACATGCCAGGCCTGGGTGGAC	5	412577	R					AHRR	NM_020731	Body	chr5:356570-359526	S_Shore	high-CpG:412575-412581							421060	421060	cg23953254	0.495712	FALSE	0.999989	0.857249	0.850439	0.0281902	0.0220017
cg15179499	59636398	ACCCCCATAACAAAACCACAAATCTAAAACTCAATTTTTCTCATCCTACA	74666418	ACCCCCATAACAAAACCGCAAATCTAAAACTCGATTTTTCTCATCCTACG	I	A	Red	AGGCTAAGGCAAGCCCCCATGGCAGGGCCGCAGGTCTGGGACTCGATTTTTCTCATCCTG[CG]GTGGGCATGGGCACATGTGGGTCGAGTGCCTTCCAGCTCTCCAGGCTGTGCTCCAACCCT	37	5	362529	GCCCCCATGGCAGGGCCGCAGGTCTGGGACTCGATTTTTCTCATCCTGCG	5	415529	R					AHRR	NM_020731	Body	chr5:356570-359526	S_Shelf								281700	281700	cg15179499	0.698865	FALSE	0.999989	0.922465	0.919582	0.0161523	0.0224873
cg19602050	43806333	AAATTAACAATAACAAATACCAAAAATATAAATAACCACACAAACAAACA	31650463	AAATTAACAATAACAAATACCGAAAATATAAATAACCACACGAACGAACG	I	A	Red	TGCCCAGGACAGGGGTTGGCAGTGGCAGATGCCGAAGATGTGGATGACCACACGGGCGAA[CG]AAGGCCCATGTCGTTCAGGAGGCCCCGAGCATTGGACACCCAGGCCCTGAGACGTACTCA	37	5	367976	CGTTCGCCCGTGTGGTCATCCACATCTTCGGCATCTGCCACTGCCAACCC	5	420976	R		rs76301536			AHRR	NM_020731	Body	chr5:370185-370422	N_Shelf			TRUE	5:420948-421091				353374	353374	cg19602050	0.830837	FALSE	0.999989	0.957393	0.954735	0.0197555	0.0212707
cg05521499	31713484	ATAAATAACCACACAAACAAACAAAAACCCATATCATTCAAAAAACCCCA	15718373	ATAAATAACCACACGAACGAACGAAAACCCATATCGTTCAAAAAACCCCG	I	A	Red	GATGCCGAAGATGTGGATGACCACACGGGCGAACGAAGGCCCATGTCGTTCAGGAGGCCC[CG]AGCATTGGACACCCAGGCCCTGAGACGTACTCAGTTCGGTCTGCATCTGTTGATGGTGAA	37	5	368003	CGGGGCCTCCTGAACGACATGGGCCTTCGTTCGCCCGTGTGGTCATCCAC	5	421003	R					AHRR	NM_020731	Body	chr5:370185-370422	N_Shelf			TRUE	5:420948-421091				109537	109537	cg05521499	0.795207	FALSE	0.999989	0.930999	0.92838	0.0207277	0.0220607
cg12806681	73739331	AATAAAAAAAACCAATAAAACTACTCAAAAAAACTCCCTAAACRTACACC			II			CCCTCTTCCGCAGTAGGAGAGGCCAGTGGGGCTGCTCAGGAAGACTCCCTGGGCGTGCAC[CG]CGCACTGTATCCTGCCTGAGGGTGTGGGCCAGGGCGCTCCCTGGCTGTGGCCGCGTGGGG	37	5	368394	GTAGGAGAGGCCAGTGGGGCTGCTCAGGAAGACTCCCTGGGCGTGCACCG	5	421394	R					AHRR	NM_020731	Body	chr5:370185-370422	N_Shore			TRUE	5:421278-421478			TRUE	237546	237546	cg12806681	0.000839347	FALSE	0.999989	0.865172	0.875351	0.0242141	0.0318732
cg03991871	51662460	CACTATATCCTACCTAAAAATATAAACCAAAACRCTCCCTAACTATAACC			II			CGTGCACCGCGCACTGTATCCTGCCTGAGGGTGTGGGCCAGGGCGCTCCCTGGCTGTGGC[CG]CGTGGGGTTAGTGGCCTGCAGTGTTGACCGCTCACTCATCTGTACACCTGTGCACCGCAC	37	5	368447	CGGCCACAGCCAGGGAGCGCCCTGGCCCACACCCTCAGGCAGGATACAGT	5	421447	R					AHRR	NM_020731	Body	chr5:370185-370422	N_Shore			TRUE	5:421278-421478			TRUE	80283	80283	cg03991871	0.0051536	FALSE	0.999989	0.82569	0.843304	0.033983	0.0459114
cg23916896	25796477	CRATAACRTAAAATTCCAAAACCAAAATATATTTCCTCTACAAAACRAAC			II			TGCATCTTCCACGATAACGTGGGGTTCCAAGGCCAGGGTGTGTTTCCTCTGCAGGACGAG[CG]TGTGACTCTGGTGACCGCAGAGCCCCCCTGAGGCCCCCGGGTTCTGTGATCTCAGAAAGT	37	5	368804	CGCTCGTCCTGCAGAGGAAACACACCCTGGCCTTGGAACCCCACGTTATC	5	421804	R					AHRR	NM_020731	Body	chr5:370185-370422	N_Shore		CDMR	TRUE	5:421761-421844	5:368701-369484	Gene_Associated	TRUE	420416	420416	cg23916896	0.0939274	FALSE	0.999989	0.236566	0.26173	0.0549599	0.0457757
cg11902777	15647424	CTCTAATCAAAAAAATACRCCTCTAACCACTTTCTAAAATCACAAAACCC			II			GTGTTTCCTCTGCAGGACGAGCGTGTGACTCTGGTGACCGCAGAGCCCCCCTGAGGCCCC[CG]GGTTCTGTGATCTCAGAAAGTGGTTAGAGGCGCATTCTCTTGACCAGAGAAACGCGTGGG	37	5	368843	TCTGGTCAAGAGAATGCGCCTCTAACCACTTTCTGAGATCACAGAACCCG	5	421843	F					AHRR	NM_020731	Body	chr5:370185-370422	N_Shore		CDMR	TRUE	5:421761-421844	5:368701-369484	Gene_Associated	TRUE	222984	222984	cg11902777	0.000363435	FALSE	0.999989	0.061185	0.0731539	0.0135451	0.0179403
cg12202185	35794325	CCATAAAAAATTCAACAACTTAATACAATATATATCTTAAAATACCCCCC			II			GGAAATTCTTGCCATAGGAAATTCAGCAACTTGATGCAGTATGTGTCTTGGGGTGCCCCC[CG]TTTTGTAAATATCGTGTCTGTGAAATGAGTGTGTTTATTTATACTCCTGATGCTTTTTCT	37	5	369088	CGGGGGGCACCCCAAGACACATACTGCATCAAGTTGCTGAATTTCCTATG	5	422088	R					AHRR	NM_020731	Body	chr5:370185-370422	N_Shore		CDMR			5:368701-369484	Gene_Associated	TRUE	228078	228078	cg12202185	0.0715783	FALSE	0.999989	0.148659	0.173325	0.0390997	0.0423103
cg01899089	61684446	AACATTCAAACTCTCCCTTCCTTCCCTTCTCAAAAACTAAATAAAAAACC			II			TCACTAAATGACATTTTCTTCCGGAATGTACATATTACAATTCATCTTCAAAAGGCAAAA[CG]GTTTCTCATCCAGTTCTTGAGAAGGGAAGGAAGGGAGAGTTTGAATGTTCGAAAGCCTTG	37	5	369969	CGGTTTCTCATCCAGTTCTTGAGAAGGGAAGGAAGGGAGAGTTTGAATGT	5	422969	F					AHRR	NM_020731	Body	chr5:370185-370422	N_Shore								38894	38894	cg01899089	0.220888	FALSE	0.999989	0.556703	0.571987	0.033917	0.0387507
cg04202140	72672336	ACAAAACTTCCAACAAAAACCCAAAAAATCAAAACACCAACAAAAACCCA	57762301	ACAAAACTTCCAACGAAAACCCAAAAAATCGAAACACCAACGAAAACCCG	I	A	Red	CCTCCCGGGCCCTCGCTGGTGCCCCGTCCTCCCGGGCCCTCGCTGGAAGCCCCGTCCTCC[CG]GGCCCTCGCTGGTGCCCCGACCTCCTGGGCCCTCGCTGGAAGCTCTGCTCATTTACTCCC	37	5	370352	CGGGCCCTCGCTGGTGCCCCGACCTCCTGGGCCCTCGCTGGAAGCTCTGC	5	423352	F	rs73046961				AHRR	NM_020731	Body	chr5:370185-370422	Island			TRUE	5:423214-423388				84395	84395	cg04202140	0.229066	FALSE	0.999989	0.804957	0.812662	0.0614805	0.0658408
cg20310920	62625314	RCCCCAAAATTACCTAACCTAACTATAAATCCAAAAAATACTACACAACC			II			GCTGGTGCCCCGACCTCCTGGGCCCTCGCTGGAAGCTCTGCTCATTTACTCCCCGTGTTA[CG]GTTGTGCAGCATTTCCTGGATCCACAGTCAGGTCAGGCAATTCTGGGGCGAGCAGGCGTC	37	5	370421	CGGTTGTGCAGCATTTCCTGGATCCACAGTCAGGTCAGGCAATTCTGGGG	5	423421	F					AHRR	NM_020731	Body	chr5:370185-370422	Island			TRUE					364840	364840	cg20310920	0.0297344	FALSE	0.999989	0.862063	0.870718	0.0194924	0.0222286
cg14744022	11643320	ATCRATTCTATTTTTCTACAAAACCCTAACTAACATACCCTATAAAACCC			II			TTGGAGGCACCCAGAGCACAGAGGCTGGGCCTGGTGTGGAGCTCTCGGCCGACCTCGGGC[CG]GGCTTTACAGGGCATGTCAGTTAGGGCTCTGCAGAAAAACAGAACCGACCGGAGACAGAT	37	5	371026	TCGGTTCTGTTTTTCTGCAGAGCCCTAACTGACATGCCCTGTAAAGCCCG	5	424026	F					AHRR	NM_020731	Body	chr5:370185-370422	S_Shore			TRUE					274381	274381	cg14744022	0.025269	FALSE	0.999989	0.834881	0.841897	0.021656	0.0228273
cg23576855	74615430	CRATTAACAAAATACTAACAAAACACAAAAATTACCCAAACTACAAATCC			II			GAGGTTCTGCGCGGTTGGCAGAGTGCTGGCAGGACACAGGGGTTGCCCAGGCTACAGATC[CG]GGTTCAGGCCCAGCCGTGGGGACTGTTCACCTCTGAGAGGGCAGCCCTGCCCCGCGGCCC	37	5	373299	GGTTGGCAGAGTGCTGGCAGGACACAGGGGTTGCCCAGGCTACAGATCCG	5	426299	R					AHRR	NM_020731	Body	chr5:373842-374426	N_Shore			TRUE					415095	415095	cg23576855	0.00235762	FALSE	0.999989	0.65325	0.717677	0.0839883	0.0943339
cg05575921	39749436	CCTCAAACAATAAAAAACTAAAAAACTACATATCAAATAAAACCCAACCA	34683389	CCTCGAACAATAAAAAACTAAAAAACTACGTATCAAATAAAACCCAACCG	I	A	Red	GGGGACTGTTCACCTCTGAGAGGGCAGCCCTGCCCCGCGGCCCTGGCCCTGCCCTGCACC[CG]GCTGGGTCTCATCTGACACGCAGCCTTCCAGCCTCTCATTGCCCGAGGGGTGGGCCCTGG	37	5	373378	CGGCTGGGTCTCATCTGACACGCAGCCTTCCAGCCTCTCATTGCCCGAGG	5	426378	F					AHRR	NM_020731	Body	chr5:373842-374426	N_Shore			TRUE					110452	110452	cg05575921	4.92105e-09	TRUE	0.00238955	0.738423	0.845795	0.0856596	0.0359202
cg22103736	44783370	AAAACACAAAAAACACCAAACACATAACAAAAAATAAAACTCAAAATCCA	45702442	AAAACGCGAAAAACGCCAAACGCGTAACGAAAAATAAAACTCGAAATCCG	I	C	Grn	GGGGACCTGGGGAGGCCGTGGCCGGGTCCGCCCGCCCCGTGTGCACCCGGAGCGCCCGCG[CG]GACCCCGAGCCCCATTCCCCGCCACGCGCCTGGCGCTCCCCGCGCTCCTGGGGCTCCTGG	37	5	373887	GGAGCGCGGGGAGCGCCAGGCGCGTGGCGGGGAATGGGGCTCGGGGTCCG	5	426887	F					AHRR	NM_020731	Body	chr5:373842-374426	Island	high-CpG:426886-426963		TRUE	5:426849-427426	5:373402-374403	Unclassified		391905	391905	cg22103736	0.384634	FALSE	0.999989	0.179084	0.177041	0.0288816	0.0359998
cg08714121	67655380	AAAAAAAATAAACAAACACCCACAAAAAACACACAATACCAAAAAAAACA	47660409	AAAAAAAATAAACGAACGCCCGCGAAAAACACGCGATACCGAAAAAAACG	I	C	Grn	CGGGGGAAGTAGGGGGGAAGTGGGCGGGCGCCCGCGGGGGGCACGCGATGCCGGGAGGGG[CG]CGCCCCTGCCGCCGCACCTACGCGCTTCTCGGGGAAAAGGCCGGGGCTGCCGGGTCCGCG	37	5	374093	GGGGGAAGTGGGCGGGCGCCCGCGGGGGGCACGCGATGCCGGGAGGGGCG	5	427093	R					AHRR	NM_020731	Body	chr5:373842-374426	Island			TRUE	5:426849-427426	5:373402-374403	Unclassified		168367	168367	cg08714121	0.779766	FALSE	0.999989	0.0535056	0.0665219	0.0202007	0.0381789
cg04141806	28749473	CTACAATAAAACTTAACTACACCRACCRCCTAAATAATCRATCTATATAC			II			GGGAGCGACCCCTGCAATGGGGCTTGGCTGCACCGGCCGCCTGGGTGGTCGGTCTGTGTG[CG]GGTGACCCAGGCGTGTGCCCCCACCCGCGCTGCCCCAGCCCGCGGACCTCGGCGGGGAGC	37	5	374252	TGCAATGGGGCTTGGCTGCACCGGCCGCCTGGGTGGTCGGTCTGTGTGCG	5	427252	R					AHRR	NM_020731	Body	chr5:373842-374426	Island			TRUE	5:426849-427426	5:373402-374403	Unclassified		83243	83243	cg04141806	0.934366	FALSE	0.999989	0.0971211	0.103867	0.022027	0.0224658
cg22356527	31754480	TCAAAATCTTTCTCCCAAATACAAACCCAAAAAAAACCAAAACAAAAAAC			II			GGGGCCGCTCCTGCCCGGGTCTCTCCTCGGGCTCGGGGTCAGCTGCTGGGACACCCGGGG[CG]CCTCTTGCCCTGGCTTCTCCTGGGTCTGCACTTGGGAGAAAGATCTTGATTTTCACTGTT	37	5	374425	CAAGATCTTTCTCCCAAGTGCAGACCCAGGAGAAGCCAGGGCAAGAGGCG	5	427425	F					AHRR	NM_020731	Body	chr5:373842-374426	Island				5:426849-427426				395578	395578	cg22356527	0.0699512	FALSE	0.999989	0.225916	0.227244	0.0438053	0.0473895
cg24130459	48691415	TACCTAAACAAACACCACCTATAACTTCAACTAAAAATCCAAAAAACACA	28734316	TACCTAAACGAACACCACCTATAACTTCAACTAAAAATCCGAAAAACGCG	I	A	Red	CAAGGTAGCATCTGCCTGAGCGGACACCACCTGTGACTTCAGCTGAGGATCCGGGAGACG[CG]GGAGCAGCAGATGCCCCCCCGGCCTTGCTGGGGTGCGCTTTGGTCCACGCACTGGGGCCA	37	5	375776	TGCCTGAGCGGACACCACCTGTGACTTCAGCTGAGGATCCGGGAGACGCG	5	428776	R					AHRR	NM_020731	Body	chr5:373842-374426	S_Shore								424200	424200	cg24130459	0.785531	FALSE	0.999989	0.938275	0.93518	0.0190296	0.0220642
cg26703534	28783378	TTAAAAAAATAATCCACAATCTCCTCTCCCAAAAAAATAACAAACCCCRC			II			TTTTCACCCCATCTCCCCCATCCCTGCGACTCTGAAGTGCTGAGTTGTCCTGTGCTGTAA[CG]CGGGGCCTGTTACCCCTCTGGGAGAGGAGACTGTGGACCATTTTCCTAAACAAGATAAGA	37	5	377358	CGCGGGGCCTGTTACCCCTCTGGGAGAGGAGACTGTGGACCATTTTCCTA	5	430358	F					AHRR	NM_020731	Body	chr5:373842-374426	S_Shelf					5:377270-377825	Gene_Associated_Cell_type_specific		465974	465974	cg26703534	4.71639e-07	FALSE	0.076339	0.638874	0.687519	0.0432145	0.0265825
cg01097768	39752453	CCAAAAACATATAAACACACAAAAAAAACCCTAAACTCCCTACACAATAC			II			GGAGGAGGGCTCCAAAGACATGTGAGCACACAGAGGAGGCCCTGAGCTCCCTGCACAATA[CG]AGTCAGAGCTTCTAGGTTTTCATTCTGTCTTTTAGGTGGGCTACAGGGCTGTTGGGTTTA	37	5	378854	CAAAGACATGTGAGCACACAGAGGAGGCCCTGAGCTCCCTGCACAATACG	5	431854	R					AHRR	NM_020731	Body					TRUE		5:378817-378870	Unclassified		23155	23155	cg01097768	0.137727	FALSE	0.999989	0.591907	0.610924	0.0516841	0.0489338
cg18205372	27766312	TATAATAATATACTACAACAATAACAAAAAACTAACCCAAACRTCATCCC			II			AGCCATGAGTGTGTGGTAATGTGCTACAGCAGTAACAGGGAGCTAACCCAGACGTCATCC[CG]GACACTTTTCACCTGTGCCCTGAGGCTCTGGGTCCTGGAACTAACCCAGACTTCATCCCG	37	5	386883	CGGGATGACGTCTGGGTTAGCTCCCTGTTACTGCTGTAGCACATTACCAC	5	439883	R		rs73734243			AHRR	NM_020731	Body					TRUE				TRUE	331402	331402	cg18205372	0.157382	FALSE	0.999989	0.846159	0.837427	0.0246663	0.0378697
cg17472786	32672504	CAACCTCTTCCCTTAAAATTTATTCCTTCAACCRCATCTACTAAAACCTC			II			TTGTGGGGGTGTCGAAGGCGGGGGTGAGGGAGGGGGGTGAGCTGGGGCTGGACAGTGAGC[CG]AGGCTCCAGCAGATGCGGCTGAAGGAACAAACTTTAAGGGAAGAGGCTGTGAACCAGGCA	37	5	389355	AGCCTCTTCCCTTAAAGTTTGTTCCTTCAGCCGCATCTGCTGGAGCCTCG	5	442355	F					AHRR	NM_020731	Body						5:442256-442844				319639	319639	cg17472786	0.591847	FALSE	0.999989	0.726309	0.729647	0.0312542	0.0325902
cg05601199	51755470	TAATATCATTAATTCACTTTAAAAATATAATCCAAATCACTCAAACACCA	26785484	TAATATCGTTAATTCACTTTAAAAATATAATCCGAATCGCTCGAACACCG	I	A	Red	GTGAGTCCACGTAAAGCCCTGAAAACCAGAGAGATCGCTGGGAAGTGGCACAGTGGCCAC[CG]GTGCCCGAGCGACTCGGATCACATTCTCAAAGTGAATCAACGACACCAACATCAAGCCAC	37	5	389490	CGGTGCCCGAGCGACTCGGATCACATTCTCAAAGTGAATCAACGACACCA	5	442490	F	rs75655955				AHRR	NM_020731	Body						5:442256-442844				110926	110926	cg05601199	0.524538	FALSE	0.999989	0.978482	0.976285	0.00829556	0.0128217
cg04021706	15698441	ACCRTCAAACCCCCCAAAAACCTTATAATAAAAACRTACAATACTCTAAC			II			CCTGCAGAGGTGGCAGCTGGGAGCCCTGGACACCGAGCCCGGGCCCTTCCCCCAGACCAG[CG]TCAGAGCACTGCACGCCTCCACCACAAGGCCTCTGGGGGGTCTGACGGCCCAGAGAAAGG	37	5	389763	CCGTCAGACCCCCCAGAGGCCTTGTGGTGGAGGCGTGCAGTGCTCTGACG	5	442763	F					AHRR	NM_020731	Body						5:442256-442844				80888	80888	cg04021706	0.677297	FALSE	0.999989	0.890284	0.890897	0.0163632	0.017913
cg06678548	51671321	AAATACCRAACCTCTATCTTTTCTTCATTCCRTATATTTCTATCCTTTCC			II			GAAAGGAAAGACAGAGGCCAGAAAGGACAAAGATGCGCGGGACGAAGAAAAGACAGAGGC[CG]GAAAGGACAGAAACACACGGAATGAAGAAAAGACAGAGGCCCGGCATCTGTGGCACAACG	37	5	390197	GATGCCGGGCCTCTGTCTTTTCTTCATTCCGTGTGTTTCTGTCCTTTCCG	5	443197	F					AHRR	NM_020731	Body						5:443172-443260	5:390047-390305	Gene_Associated_Cell_type_specific		130223	130223	cg06678548	0.682896	FALSE	0.999989	0.854126	0.851839	0.0223135	0.027393
cg26320890	36670335	TCTTCRTTATTTTTAAATATACRATTAAATTACCRTTAACTACAATCCCC			II			GAAAGGACAGAAACACACGGAATGAAGAAAAGACAGAGGCCCGGCATCTGTGGCACAACG[CG]GGGACTGCAGTCAACGGTAACTTAATCGTACATTTAAAAATAACGAAGAGTGTGATTGGA	37	5	390259	CGGGGACTGCAGTCAACGGTAACTTAATCGTACATTTAAAAATAACGAAG	5	443259	F	rs55646778				AHRR	NM_020731	Body						5:443172-443260	5:390047-390305	Gene_Associated_Cell_type_specific		459278	459278	cg26320890	0.592648	FALSE	0.999989	0.872341	0.839451	0.163072	0.161097
cg15168497	38699478	AACCAAATTAAAAAAATAAACCAAAACATACACAAACACAAAACAAAACA	42749494	AACCAAATTAAAAAAATAAACCAAAACGTACACGAACGCAAAACGAAACG	I	A	Red	CAGTCATGACACAGCCAGATTAGGAAGGTGGGCCAGAGCGTGCACGGGCGCAGGGCGAGG[CG]GGCGCAGGGCGAGGCAGGGCCAGAGCGTGCATGGGCGCAGGGCGAGGAGGGCGCAGGGCG	37	5	391455	AGCCAGATTAGGAAGGTGGGCCAGAGCGTGCACGGGCGCAGGGCGAGGCG	5	444455	R	rs59853177	rs56084054			AHRR	NM_020731	Body						5:444450-446076				281528	281528	cg15168497	0.85875	FALSE	0.999989	0.85048	0.847203	0.0712054	0.0709291
cg18615970	71791368	AAAACAAAACCAAAACATACACAAACACAAAACAATAAAAACACAAAACA	41747480	GAAACAAAACCAAAACGTACACGAACGCAAAACGATAAAAACGCAAAACG	I	A	Red	AGGGCGCAGGGCGAGGCAGGGCCAGAGCGTGCACGGGCGCAGGGCGATGAGGGCGCAGGG[CG]AGGCAGGGCCAGAGCGTGCACGGGCGCAGGGCGAGGAGGGCGCAGGGCGAGGCAGGGCCA	37	5	392364	CGCCCTGCGCCCTCATCGCCCTGCGCCCGTGCACGCTCTGGCCCTGCCTC	5	445364	R					AHRR	NM_020731	Body				DMR		5:444450-446076				338101	338101	cg18615970	0.672983	FALSE	0.999989	0.884271	0.879028	0.0470934	0.0584391
cg14817490	21659409	CCAAAAACCAAAATAAACCTAAAACRACCACRATAAAACCTAAAACAATC			II			ACCTGGCTCATTTCACGTCGACTCTTCTTGCCCATTACGTCATTTCATCAGGCCTTACCG[CG]ACTGCCTCAGGCCTTACCGTGGCCGCCCCAGGCTTACTTTGGTTCTTGGCTGCTTGGACT	37	5	392920	CAAGAACCAAAGTAAGCCTGGGGCGGCCACGGTAAGGCCTGAGGCAGTCG	5	445920	F					AHRR	NM_020731	Body						5:444450-446076	5:392493-393570	Promoter_Associated	TRUE	275586	275586	cg14817490	0.000917578	FALSE	0.999989	0.335866	0.373614	0.0551523	0.0490255
cg17287155	35740456	AACTTCAAACACAATCAACATACTACCAACATAAAAAAAACCAAAAAACA	29640455	AACTTCAAACACAATCAACGTACTACCAACGTAAAAAAAACCGAAAAACG	I	C	Grn	CTGTTTCTCAGGCTCTTCTGCGGTGATGTTCCCCCAGCAGGGCCTGTGCCGGCACAGACG[CG]TCCTCCGGCCCTCCCCACGTTGGCAGCACGTTGACTGTGTCTGAAGCTTAATCCCGATGT	37	5	393347	AGCTTCAGACACAGTCAACGTGCTGCCAACGTGGGGAGGGCCGGAGGACG	5	446347	F	rs6899226				AHRR	NM_020731	Body						5:446307-446485	5:392493-393570	Promoter_Associated		316521	316521	cg17287155	0.00165697	FALSE	0.999989	0.770064	0.794436	0.0505065	0.0410225
cg04551776	17684345	AATCTATAACATCRAAATTAAACTTCAAACACAATCAACRTACTACCAAC			II			GCGGTGATGTTCCCCCAGCAGGGCCTGTGCCGGCACAGACGCGTCCTCCGGCCCTCCCCA[CG]TTGGCAGCACGTTGACTGTGTCTGAAGCTTAATCCCGATGTCACAGATTCTTGTCTTTGC	37	5	393366	ATCTGTGACATCGGGATTAAGCTTCAGACACAGTCAACGTGCTGCCAACG	5	446366	F	rs6899226				AHRR	NM_020731	Body						5:446307-446485	5:392493-393570	Promoter_Associated		91150	91150	cg04551776	0.00262757	FALSE	0.999989	0.689199	0.708976	0.0478302	0.0465686
cg25648203	70785324	AAAAAACCTAAAAAACACRAACCCCRATAATAAAATACAATTAACTAAAC			II			AATGCAGACAGAGGGGGCCTGGGAGACACGAGCCCCGGTGGTGGGATGCAGTTAGCTGAA[CG]CCAGGCTGAGCAGGGTCCGAAAATTAGGGGAATAAAAGTCCCGGGAGAGGACAAGGTGGC	37	5	395444	GGGGGCCTGGGAGACACGAGCCCCGGTGGTGGGATGCAGTTAGCTGAACG	5	448444	R					AHRR	NM_020731	Body					TRUE		5:395300-395684	Gene_Associated_Cell_type_specific	TRUE	448542	448542	cg25648203	0.00393885	FALSE	0.999989	0.785722	0.805998	0.0367064	0.0261327
cg12937950	24664482	CTACATAAATAATCAAAAACTACATAAATAATCAAAAACTAACATAAACA	65806347	CTACGTAAATAATCAAAAACTACGTAAATAATCAAAAACTAACATAAACG	I	A	Red	GACCATCCACGTAGCCCCTGACCATCCACGTAGCTCCTGACCATCCACGTAGCTCCTGAC[CG]TCCATGTTAGCCCCTGACCATCCACGTAGCCCCTGACCATCCACGTAGCTCCTGACCATC	37	5	398247	CTACGTGGATGGTCAGGGGCTACGTGGATGGTCAGGGGCTAACATGGACG	5	451247	F					AHRR	NM_020731	Body						5:450833-451484				239527	239527	cg12937950	0.279459	FALSE	0.999989	0.515103	0.506422	0.0756524	0.0695224
cg19442702	38753421	AAAACTAAAATATACAATTAAAACTAACACAAAATATCAAAACTAACACA	53600472	AAAACTAAAATATACGATTAAAACTAACGCGAAATATCGAAACTAACGCG	I	A	Red	TCCACGTAGCTCCTGACCATCCACGTAGCCCCTGACCATCCGTGTTAGCCCCTGACCTTC[CG]CGTTAGCCCCGACATTCCGCGTTAGCCCCAACCGTACACCTTAGCCCCTGATTGTCCGCA	37	5	398425	CGCGTTAGCCCCGACATTCCGCGTTAGCCCCAACCGTACACCTTAGCCCC	5	451425	F					AHRR	NM_020731	Body						5:450833-451484				350729	350729	cg19442702	0.994523	FALSE	0.999989	0.957635	0.954487	0.022304	0.0258803
cg11894422	59678322	TAAAAATCCTAAACCTACCCCTAATAAAAAAAATATATTTATACCAAACC			II			GTCAGCACAGGTGAGGGTCCTGGGCCTGCCCCTGGTGGAAGGAGTGTGTTTGTGCCAAAC[CG]GGTTTCAGGCGCCGTGCGTGCCCCACCCCCCTTGGCTGTTACTCCGTTTTAAGCTGCCGA	37	5	398758	GAGGGTCCTGGGCCTGCCCCTGGTGGAAGGAGTGTGTTTGTGCCAAACCG	5	451758	R					AHRR	NM_020731	Body						5:451758-452440	5:398639-398855	Unclassified_Cell_type_specific		222864	222864	cg11894422	0.874901	FALSE	0.999989	0.813292	0.814439	0.0243023	0.0238646
cg16219322	49617418	RATAATACTAAACATATTAACAAAAAAATCCCAAATACACCAATAACCTC			II			CTGTGTGTGGCCCTGGCTCCAGCAGCCGCCCCCGTCTGTTCTGGGTGGATTTTCCCCACC[CG]AGGTCACTGGTGCACCTGGGACCCCCCTGCCAACATGCCCAGCACCACCGTGGCGCACCT	37	5	399012	GTGGTGCTGGGCATGTTGGCAGGGGGGTCCCAGGTGCACCAGTGACCTCG	5	452012	F					AHRR	NM_020731	Body						5:451758-452440				298331	298331	cg16219322	0.122872	FALSE	0.999989	0.806748	0.81068	0.0199587	0.0229777
cg21161138	44692344	ACTAATAATACAAAACACACCCAAAACRTAAAATCCCAAACTTAAAAATC			II			CTGAGGCCGGGGCTGGTGGTGCAGGACACACCCAGGGCGTGGGGTCCCAGGCTTAGGGAT[CG]GCAGGGGTGGCTCCCCAACCACCAGGACCCCGGCAGGATGGGCCTGGCGCTTCTGGAGGG	37	5	399360	CTGGTGGTGCAGGACACACCCAGGGCGTGGGGTCCCAGGCTTAGGGATCG	5	452360	R					AHRR	NM_020731	Body						5:451758-452440				377785	377785	cg21161138	1.17535e-07	FALSE	0.0285361	0.694322	0.733504	0.0420663	0.0345626
cg14454127	19602303	CAATATCCTAAACCCCCTTCTAACTAAAAAACCAACCAATACTAACACCA	17786479	CGATATCCTAAACCCCCTTCTAACTAAAAAACCAACCAATACTAACGCCG	I	C	Grn	CCAAGGCCCAGAGAGGTGAATTAACTCGCCAAGGGTTCGCAGCAAAGGTGAGGGCGGAGG[CG]GCGTCAGCACTGGCTGGTCTCTCAGCCAGAAGGGGGCCCAGGACACCGGGTTAACCGAGC	37	5	399787	CGGCGTCAGCACTGGCTGGTCTCTCAGCCAGAAGGGGGCCCAGGACACCG	5	452787	F					AHRR	NM_020731	Body					TRUE	5:452629-453258	5:399688-400271	Unclassified_Cell_type_specific	TRUE	268732	268732	cg14454127	0.370161	FALSE	0.999989	0.847695	0.858236	0.0331921	0.0310558
cg17248487	67723342	ATTAACCRAACRAAACTACAATAAACRTCAAAAAAAACTACCTAAAAACC			II			CAGGACACCGGGTTAACCGAGCGGGGCTGCAGTGGGCGTCAGGAGGGACTGCCTGGGGGC[CG]CCATCTGCCTGCTCTTCTAGGGCCCCGGGGCTTCAGTCAGCCTCCCACTCTGTGGCCATC	37	5	399887	CGGCCCCCAGGCAGTCCCTCCTGACGCCCACTGCAGCCCCGCTCGGTTAA	5	452887	R					AHRR	NM_020731	Body					TRUE	5:452629-453258	5:399688-400271	Unclassified_Cell_type_specific	TRUE	315898	315898	cg17248487	0.178825	FALSE	0.999989	0.565946	0.592958	0.0442786	0.0516065
cg03604011	17619337	AAAAAAATTAAAAATATTATACTCCCCTAAAAACCATTACCACAATTACA	30808420	AAAAAAATTAAAAATATTATACTCCCCTAAAAACCGTTACCACGATTACG	I	A	Red	CCAGCTGCCCCGACGCCCGCCCGGTGCCCGCTCGCGTGACTAGCCGCCGTGTTGTGGCTC[CG]TAACCGTGGCAACGGCTCTCAGGGGAGCACAATACTCCCAACTTCCCTTTACTCCGAGGA	37	5	400201	AGGGAAGTTGGGAGTATTGTGCTCCCCTGAGAGCCGTTGCCACGGTTACG	5	453201	F	rs80318212				AHRR	NM_020731	Body				RDMR	TRUE	5:452629-453258	5:399688-400271	Unclassified_Cell_type_specific	TRUE	72905	72905	cg03604011	0.0729273	FALSE	0.999989	0.0870519	0.0821911	0.0380271	0.0285574
cg22698028	38625416	CACACCTACCACTTCACAAAAACAACAAAAATCAAAACAAATAAAAACCA	64715356	CGCACCTACCACTTCGCAAAAACAACGAAAATCGAAACAAATAAAAACCG	I	A	Red	ACGTTTGCCCCATTCCCTGCGGTCCCTGGGGGAGAGCGTGGCTCCAGCCCTCACCTGCCT[CG]GCCCTCACCTGCCCCGACCTCCGTTGTCCTTGCGAAGTGGCAGGTGCGCCGTTTCCTGAC	37	5	400494	CGGCCCTCACCTGCCCCGACCTCCGTTGTCCTTGCGAAGTGGCAGGTGCG	5	453494	F					AHRR	NM_020731	Body				RDMR	TRUE	5:453421-453546			TRUE	400633	400633	cg22698028	0.409899	FALSE	0.999989	0.171027	0.167133	0.0412733	0.0312544
cg17401179	65671459	TATTACTAAACATCAAAAAACAACACACCTACCACTTCACAAAAACAACA	25609481	TATTACTAAACGTCAAAAAACGACGCACCTACCACTTCGCAAAAACAACG	I	A	Red	CCCTGGGGGAGAGCGTGGCTCCAGCCCTCACCTGCCTCGGCCCTCACCTGCCCCGACCTC[CG]TTGTCCTTGCGAAGTGGCAGGTGCGCCGTTTCCTGACGTTCAGTAACAGCACATGGATGT	37	5	400517	TGTTACTGAACGTCAGGAAACGGCGCACCTGCCACTTCGCAAGGACAACG	5	453517	F					AHRR	NM_020731	Body				RDMR	TRUE	5:453421-453546			TRUE	318452	318452	cg17401179	0.754557	FALSE	0.999989	0.194162	0.208004	0.0695795	0.0766769
cg24090911	57613463	CCAAATACTTTTACACATATAAACCCATCTTTCAAATATACATCTCRAAC			II			TTAAAAAAAAAACAAAACTTTTGTAGGATTAGAAAGGCAGAGGGAGAGAAAACAAACAGA[CG]TTCGAGATGCATATTTGAAAGATGGGCCCACATGTGTAAAAGTATTTGGCATGACAATGC	37	5	400732	CAAATACTTTTACACATGTGGGCCCATCTTTCAAATATGCATCTCGAACG	5	453732	F					AHRR	NM_020731	Body				RDMR	TRUE		5:400666-400767	Gene_Associated_Cell_type_specific	TRUE	423529	423529	cg24090911	0.731611	FALSE	0.999989	0.767295	0.778967	0.0512986	0.0451143
cg14647125	41680304	TTCTACATAATCTCACTCATATATAAAATCTAAAAAAATAAAACTCATCA	13659468	TTCTACGTAATCTCACTCATATATAAAATCTAAAAAAATAAAACTCATCG	I	A	Red	ATGCACAGACAGTTCTGCGTGATCTCACTCATATGTGGAATCTAAAAAAGTGGAACTCAT[CG]AAACAGAGAGTCAGTGGTTACCAGGGGCCGGGGGTGTGGGAGGGGGATAAAGAAGGAAGG	37	5	403112	CGATGAGTTCCACTTTTTTAGATTCCACATATGAGTGAGATCACGCAGAA	5	456112	R					AHRR	NM_020731	Body						5:456112-456286	5:402819-403330	Unclassified_Cell_type_specific		272756	272756	cg14647125	0.809172	FALSE	0.999989	0.232325	0.24067	0.045443	0.0421141
cg05527650	29770376	TCATCTAAACRAATCAAACAAACTTTAACTTTATTTCACTCCRCAAAATC			II			GAGGGGGATAAAGAAGGAAGGAAGGAAATGGACACGCACTGTGGCTCGGATCCACCTTGA[CG]ACTCTGCGGAGTGAAACAAAGTCAAAGCCTGCTTGATTCGCTCAGATGAGGTCCCCAGTG	37	5	403213	CGACTCTGCGGAGTGAAACAAAGTCAAAGCCTGCTTGATTCGCTCAGATG	5	456213	F					AHRR	NM_020731	Body						5:456112-456286	5:402819-403330	Unclassified_Cell_type_specific		109646	109646	cg05527650	0.830964	FALSE	0.999989	0.217647	0.224284	0.0324167	0.0388226
cg19039843	55645455	AAAAACTACAAAAAACCAACTCRTAACAAAAATACAAACCCACCAAAAAC			II			TCCGTTGTCAGGGTTGGTCCAGGTTTGGGGTTACCCTTCTCCGTCTCTCTCAGCCTCAGC[CG]TTCCTGGTGGGTCTGCATTCCTGTCACGAGCTGGTCTTCTGCAGCCTTTGAACCCGTCGC	37	5	404264	AAGGCTGCAGAAGACCAGCTCGTGACAGGAATGCAGACCCACCAGGAACG	5	457264	F	rs2672752				AHRR;LOC100310782	NM_020731;NR_029397	Body;Body						5:457245-457333				344765	344765	cg19039843	0.895999	FALSE	0.999989	0.847487	0.847469	0.0272078	0.0269433
cg05597431	21791426	AATAAATCTACATTCCTATCACRAACTAATCTTCTACAACCTTTAAACCC			II			CAGCCGTTCCTGGTGGGTCTGCATTCCTGTCACGAGCTGGTCTTCTGCAGCCTTTGAACC[CG]TCGCAGCTCTCGCTCATCCATGAGTCTAATCACATCTGCTCCATGCATGTTCCCAAATCA	37	5	404320	CGGGTTCAAAGGCTGCAGAAGACCAGCTCGTGACAGGAATGCAGACCCAC	5	457320	R					AHRR;LOC100310782	NM_020731;NR_029397	Body;Body						5:457245-457333				110851	110851	cg05597431	0.0164737	FALSE	0.999989	0.853556	0.889515	0.12673	0.0178331
cg08491376	57739400	AATTTTTTCCAAACCRTCATAACATAAAAATTACCATTTTAATACCAATC			II			TTTACGGTTTGTAGTGATAACCTCTTCAGAAAAAGAGCAGGCGTCCTGGGCCGGGGCAGG[CG]ATTGGTACTAAAATGGTAATTTTTATGTTATGACGGTTTGGAAAAAACTGTCATAAAAAT	37	5	404678	GTTTTTTCCAAACCGTCATAACATAAAAATTACCATTTTAGTACCAATCG	5	457678	F	rs11743226				AHRR;LOC100310782	NM_020731;NR_029397	Body;TSS200										164428	164428	cg08491376	0.377166	FALSE	0.999989	0.893408	0.897881	0.0250246	0.0251412
cg08238319	35661439	TTACTAACTCAACCAAAAAAATAAATTTTTATAACAATTTTTTCCAAACC			II			AGCAGGCGTCCTGGGCCGGGGCAGGCGATTGGTACTAAAATGGTAATTTTTATGTTATGA[CG]GTTTGGAAAAAACTGTCATAAAAATTCACTCTCTTGGTTGAGTCAGTAATACGAGGGACA	37	5	404713	CGGTTTGGAAAAAACTGTCATAAAAATTCACTCTCTTGGTTGAGTCAGTA	5	457713	F		rs11743226			AHRR;LOC100310782	NM_020731;NR_029397	Body;TSS200										159867	159867	cg08238319	0.665996	FALSE	0.999989	0.775502	0.803186	0.205698	0.145695
cg02385153	61608365	CATATAACAAAACTAAAACACCCCCCAAAACCAAACTTCCATATCCCTCA	49611375	CATATAACAAAACTAAAACGCCCCCCAAAACCAAACTTCCATATCCCTCG	I	T	Red	GTTATGACGGTTTGGAAAAAACTGTCATAAAAATTCACTCTCTTGGTTGAGTCAGTAATA[CG]AGGGACATGGAAGTCTGGCCTTGGGGGGCGTCCCAGTCTTGTCACATGAGCTAAAACTAA	37	5	404766	CGAGGGACATGGAAGTCTGGCCTTGGGGGGCGTCCCAGTCTTGTCACATG	5	457766	F	rs2672715				AHRR;LOC100310782	NM_020731;NR_029397	Body;TSS200										48715	48715	cg02385153	0.116345	FALSE	0.999989	0.845063	0.839111	0.0343772	0.0365523
cg24064903	11767407	AACAAATTAACAAACTAAATAATCATCTCACCATATCCTACRCCACCTCC			II			AAGATTTCTTCCAGCTGGTGGGAGGCTGGATGAGAAGGTGTTATGTTTTTAGGTGAAAAT[CG]GAGGTGGCGCAGGACATGGTGAGATGATTATCCAGCTTGCTAATCTGCCAGCGGGCACCA	37	5	404910	CGGAGGTGGCGCAGGACATGGTGAGATGATTATCCAGCTTGCTAATCTGC	5	457910	F					AHRR;LOC100310782	NM_020731;NR_029397	Body;TSS1500						5:457796-458034				423072	423072	cg24064903	0.674399	FALSE	0.999989	0.873343	0.871143	0.0186165	0.0200863
cg11557553	66659375	TAAAAACAACCTCRTACCAACCTCCTCAAAATAAACTAAACCTACTACTC			II			TGATTATCCAGCTTGCTAATCTGCCAGCGGGCACCACCTGCCATTCCTCCTTCGTGCCTT[CG]AGTAGCAGGCTCAGTCCATTTTGAGGAGGCTGGCACGAGGCTGTCTTCACACTCCCCGCG	37	5	404996	CGAGTAGCAGGCTCAGTCCATTTTGAGGAGGCTGGCACGAGGCTGTCTTC	5	457996	F					AHRR;LOC100310782	NM_020731;NR_029397	Body;TSS1500						5:457796-458034				216919	216919	cg11557553	0.0755433	FALSE	0.999989	0.806071	0.799591	0.0288801	0.0296632
cg12207033	44796477	CAAAATAAACCAATACTTTATACRATTTAACATCAATAAAAAAACCCATC			II			AGATGTCCTGCGGGGTCCGTTTCCCTTTCTCTAGAAACGTGGTGGAGTTCAGGGTGATAA[CG]ATGGGCTTCTTTACTGATGCCAAACCGTATAAAGCATTGGCCTATTTTGTCACCGTGGAG	37	5	405488	CGATGGGCTTCTTTACTGATGCCAAACCGTATAAAGCATTGGCCTATTTT	5	458488	F		rs73730808			AHRR;LOC100310782	NM_020731;NR_029397	Body;TSS1500						5:458318-458845				228147	228147	cg12207033	0.736312	FALSE	0.999989	0.880147	0.879264	0.0201062	0.0176616
cg01141993	37648434	ATAAAACATTAACCTATTTTATCACCRTAAAACAACCTATAATATTACCC			II			TGCCAAACCGTATAAAGCATTGGCCTATTTTGTCACCGTGGAGCAGCCTATGGTGTTGCC[CG]CTGTTTTGTTGTGACAGCTGGGCAGGGGCTCCCTGACATCTTCCTCCGAGTGGGAGGTGC	37	5	405567	CGGGCAACACCATAGGCTGCTCCACGGTGACAAAATAGGCCAATGCTTTA	5	458567	R					AHRR;LOC100310782	NM_020731;NR_029397	Body;TSS1500						5:458318-458845				24047	24047	cg01141993	0.416101	FALSE	0.999989	0.900559	0.897191	0.0189616	0.0171063
cg22937882	47666404	AAACTAATAATCRCAAACRATAAAACAAAACTACTAAATCAAATACCRAC			II			GTATCCAGAACCAAGTGGGCGGCACACCCTTCAGGTCGGTGGGAGTGAGGGCCTTCGGGT[CG]CCGGCACCTGACCCAGCAGCCTTGTCCCACCGCCTGCGACCACCAGCTCCTCCGCTCTCT	37	5	405774	CGCCGGCACCTGACCCAGCAGCCTTGTCCCACCGCCTGCGACCACCAGCT	5	458774	F					AHRR;LOC100310782	NM_020731;NR_029397	Body;TSS1500						5:458318-458845				404544	404544	cg22937882	0.430195	FALSE	0.999989	0.782741	0.794774	0.143009	0.102616
cg00401753	18745310	AAATACTTTACTAATTAAAAAATATAACTTTACAACCTAACAAAACTCTC			II			CTTTTCTTTTTGGATACTTTACTGATTGAAAAATATGGCTTTGCAGCCTAGCAAGGCTCT[CG]GTCTGAGGCTGCGTCCTTCTGGTGTGGCTTTCCTCCTGAATTAGGCGTGGTGTGGCAGCG	37	5	405986	GATACTTTACTGATTGAAAAATATGGCTTTGCAGCCTAGCAAGGCTCTCG	5	458986	R					AHRR;LOC100310782	NM_020731;NR_029397	Body;TSS1500										8500	8500	cg00401753	0.159078	FALSE	0.999989	0.886301	0.892234	0.025038	0.0263049
cg19405895	13606356	AATTTATCAACACRCTATAATACTAATAAACATAACACCAAACTAATTAC			II			TGTGCTTTTGTAGCTATCATTGCATATTTATTTTCATATTTAGTATAAACCTGCCAGCTG[CG]TAATCAGTTTGGTGCTATGTTTATTAGTATTACAGCGTGTTGATAAATTGACTCAGGAGG	37	5	407315	ATTTATCAACACGCTGTAATACTAATAAACATAGCACCAAACTGATTACG	5	460315	F					AHRR	NM_020731	Body					TRUE					350118	350118	cg19405895	0.53703	FALSE	0.999989	0.902895	0.902569	0.0220956	0.0196433
cg08916839	34624375	AAAAACCTAAAAACCAAATCTACCTAATCAAACAAAAAACCTAAAAACCA	13683355	AAAAACCTAAAAACCGAATCTACCTAATCGAACGAAAAACCTAAAAACCG	I	A	Red	CCTGGTCGGGTGGGAGGCCTAGGGGCCGAATCTGCCTGGTCGGGCGGGAGGCCTAGGGGC[CG]AGTCTGCCTGGTCGGGTGGGAGGCCTAGGGGCCGAGTCTCCCTGGTCGGGTGGGAGGCCT	37	5	415575	CGGCCCCTAGGCCTCCCGCCCGACCAGGCAGATTCGGCCCCTAGGCCTCC	5	468575	R					AHRR	NM_020731	Body						5:468419-468926			TRUE	172038	172038	cg08916839	0.257314	FALSE	0.999989	0.788696	0.779001	0.133094	0.121521
cg24955955	20670468	ATCTACCTAATCTACTAAAAAACCTAAAAACCRAATCTACCTAATAAAAC			II			CTAGGGGCCGAATCTGCCTGGTCTGCTGGGAGGCCTAGGGGCCGAATCTGCCTGGTGGGG[CG]GGAGGCCTAGGGGCCGAATCTGCCTGGTGGGGCGGGAGGCCTAGGGGCCGAATCTGCCTG	37	5	415729	CGCCCCACCAGGCAGATTCGGCCCCTAGGCCTCCCAGCAGACCAGGCAGA	5	468729	R	rs1820741	rs13161456			AHRR	NM_020731	Body						5:468419-468926			TRUE	437694	437694	cg24955955	0.11056	FALSE	0.999989	0.774695	0.775385	0.129904	0.127355
cg07599136	30633361	AACCTAAAAACTATACAAAACAACAAACAATAAAAACCACRAACCACCCC			II			GTCGGCTGGGAGGCCTAGGGGCTGTGCAGAGCAGCAGGCAGTGGAAGCCACGAACCACCC[CG]CTCGCCCACACTAGTCCCTGACAAGTCATTAGAATTCACGTCTGCGCAGGCCCTGAGGCT	37	5	415885	CGGGGTGGTTCGTGGCTTCCACTGCCTGCTGCTCTGCACAGCCCCTAGGC	5	468885	R	rs73038957				AHRR	NM_020731	Body						5:468419-468926			TRUE	148228	148228	cg07599136	0.0586727	FALSE	0.999989	0.738675	0.745045	0.122958	0.107634
cg09078081	40661430	AATAAATCCCTCATTCCCACAAATAACATCAACATCTAAATAACCACCCA	62733385	AATAAATCCCTCGTTCCCACAAATAACATCAACGTCTAAATAACCACCCG	I	A	Red	GAAGTGACGCCTGGTGGGTCCCTCGTTCCCACAGATGGCATCAGCGTCTGGGTGGCCACC[CG]GCATCCTCTTCATCTCCATCTTCTGTGCTCAGATCCCATGGAGCTGCCGTGGGATGCTTC	37	5	416724	CGGGTGGCCACCCAGACGCTGATGCCATCTGTGGGAACGAGGGACCCACC	5	469724	R					AHRR	NM_020731	Body						5:469521-470225				174716	174716	cg09078081	0.0320993	FALSE	0.999989	0.842342	0.848521	0.0342738	0.0250757
cg08385200	19673462	ACAAAACCCAAATCTAAAAAAAACCACTTAATCCATATATACAAAACCCA	44652352	ACAAAACCCGAATCTAAAAAAAACCGCTTAATCCGTATATACAAAACCCG	I	A	Red	TGGTCTGTATGTGCAGGGCCCGAGTCTAGAGAAGGCCGCTTGGTCCGTATGTGCAGGGCC[CG]AGTTTAGAGAAGGCGGGGTCTGTATGTGCAGGGCCTGAGTCTGGAGAAGGCCGCTTGGTG	37	5	417224	CGGGCCCTGCACATACGGACCAAGCGGCCTTCTCTAGACTCGGGCCCTGC	5	470224	R					AHRR	NM_020731	Body	chr5:421224-421751	N_Shelf				5:469521-470225				162561	162561	cg08385200	0.361954	FALSE	0.999989	0.715535	0.705531	0.0332097	0.0335865
cg16294152	22782335	TCCCTTTTATTACCTAACTACAAAATTAAAAATAATAAATAAAACACTCA	39660391	TCCCTTTTATTACCTAACTACGAAATTAAAAATAATAAATAAAACACTCG	I	A	Red	TCGCCTGTTGATTCCCTTTTGTTACCTGACTGCGGGGTTGGAGATGATGGATGAGGCACT[CG]GGGAGGCCTGCGGCTGCTCAGGGAGGGCACTTGGGGTGGGGGTCACCTTCCAGGGGTCTA	37	5	418696	TCCCTTTTGTTACCTGACTGCGGGGTTGGAGATGATGGATGAGGCACTCG	5	471696	R					AHRR	NM_020731	Body	chr5:421224-421751	N_Shelf			TRUE					299635	299635	cg16294152	0.736937	FALSE	0.999989	0.915191	0.909428	0.0219913	0.0267354
cg26076054	25747376	ATAACTAAACCACAAAATAAACATTACCAACAAAAAAACCACTAAATCCA	55674435	GTAACTAAACCGCGAAATAAACGTTACCGACGAAAAAACCGCTAAATCCG	I	C	Grn	GAGCCGCCCCGCCTGGGAGGCCGCTCTGGCGCCCGGCTGGTGCCGGGCAGGAGGCCCTTG[CG]GACCCAGCGGCCTCCTCGTCGGCAACGCCCACCCCGCGGTTCAGCCACGGAGCGGATGCC	37	5	421317	CGGACCCAGCGGCCTCCTCGTCGGCAACGCCCACCCCGCGGTTCAGCCAC	5	474317	F					AHRR	NM_020731	Body	chr5:421224-421751	Island				5:473907-474939				454967	454967	cg26076054	0.750616	FALSE	0.999989	0.893168	0.876246	0.0748697	0.0867444
cg09478603	20615371	TAAAAACTAATACTATACACAAACTCCACATAAAAAAATAATACCCACCA	16690399	TAAAAACTAATACTATACGCGAACTCCACGTAAAAAAATAATACCCACCG	I	A	Red	ACGGGCGAGGCTGTTGCGCTGCAGGTGCCCCCACGGTCGCGATGCGGGGCAGGGGGATGC[CG]GTGGGTATCATCCCTCCACGTGGAGTCCGCGCACAGTACCAGCCCCCACACGGAGGGCGG	37	5	421454	TGGGGGCTGGTACTGTGCGCGGACTCCACGTGGAGGGATGATACCCACCG	5	474454	F		rs11741954			AHRR	NM_020731	Body	chr5:421224-421751	Island				5:473907-474939				181762	181762	cg09478603	0.857325	FALSE	0.999989	0.963834	0.960393	0.0238333	0.0222524
cg12251573	17793449	TAATACCTTCCTAAAAACTTATAACTAAAAAATAACCTAAACCAAAATAC			II			TGGGGTCCCGCGGGGTGTTTTCTTGAAGGTGACTCACCCAACGGTGTGTTCGTGATTGGG[CG]CATTTTGGCCTAGGTTACCCTCCAGTTACAAGTCCTTAGGAAGGCACCATGGCAGAGCCG	37	5	421644	GGTGCCTTCCTAAGGACTTGTAACTGGAGGGTAACCTAGGCCAAAATGCG	5	474644	F		rs10068732			AHRR	NM_020731	Body	chr5:421224-421751	Island				5:473907-474939				228844	228844	cg12251573	0.535621	FALSE	0.999989	0.822229	0.832731	0.0648625	0.0347668
cg00976097	43704459	AAAAACACCATAACAAAACCACAAAAAAATACACCACAAAAATACTAACA	71783412	AAAAACACCATAACAAAACCGCGAAAAAATACACCGCGAAAATACTAACG	I	C	Grn	ACAAGTCCTTAGGAAGGCACCATGGCAGAGCCGCGGAGGAGTGCACCGCGGGGATGCTGG[CG]CCGCCCTTTTCACCTCGAGGGGTCTCTGTTCCTCTGTTCACCGCTTTCTGTGACAGCGCA	37	5	421733	GAAGGCACCATGGCAGAGCCGCGGAGGAGTGCACCGCGGGGATGCTGGCG	5	474733	R					AHRR	NM_020731	Body	chr5:421224-421751	Island				5:473907-474939				20514	20514	cg00976097	0.840648	FALSE	0.999989	0.940707	0.930936	0.0483898	0.0756772
cg22816059	31683384	CCCAAAAAAAATCCTAAAATTCTAACAATCCCTAACACRATTAATTATTC			II			GAATTAGGTCACCCAGAAAGAGTCCTAAGGTTCTAGCAGTCCCTGGCACGGTTAATTATT[CG]GGGCTGGCGGGTGGCGGGCCAGGCTCCAGGTGCAGATGCCTGACTTTCTTCAGTTAGGAG	37	5	422114	CCAGAAAGAGTCCTAAGGTTCTAGCAGTCCCTGGCACGGTTAATTATTCG	5	475114	R					AHRR	NM_020731	Body	chr5:421224-421751	S_Shore				5:475102-475222				402535	402535	cg22816059	0.309348	FALSE	0.999989	0.907996	0.904245	0.0219576	0.0300634
cg14684960	30765502	CTAACTTCAAAAAATACTCAACTATCACCACTACCAATAAACRTATCRAC			II			GCCTGACTTTCTTCAGTTAGGAGAAGGGAGAGGACGGTGGGATGGCCGGCCTTCCTCAGG[CG]CCGACACGCTCACTGGCAGTGGTGACAGCTGAGTACCCCTTGAAGTCAGTCTTCGTGGCC	37	5	422213	CGCCGACACGCTCACTGGCAGTGGTGACAGCTGAGTACCCCTTGAAGTCA	5	475213	F					AHRR	NM_020731	Body	chr5:421224-421751	S_Shore				5:475102-475222				273426	273426	cg14684960	0.369513	FALSE	0.999989	0.694297	0.690693	0.0216315	0.021351
cg24891125	66725389	AAAAAAATAAATATCTTAACCCCAAAATATCTACRACCCAAAAAATACCC			II			TCCAAGTCGACAGGAAAGTGGATGTCTTGGCCCCAGAGTGTCTGCGGCCCAGAAGATGCC[CG]TCTCTTAGCCTCCCGCTTGCCCCGAAAGGCTGGATGTGGGCACCACTTGGCGGGCAGACG	37	5	422573	CGGGCATCTTCTGGGCCGCAGACACTCTGGGGCCAAGACATCCACTTTCC	5	475573	R		rs35777367			AHRR	NM_020731	Body	chr5:421224-421751	S_Shore				5:475557-475711				436651	436651	cg24891125	0.935531	FALSE	0.999989	0.806311	0.803909	0.02598	0.0310545
cg16325394	61682313	TCCCACTTACCCCAAAAAACTAAATATAAACACCACTTAACAAACAAACA	48649313	TCCCGCTTACCCCGAAAAACTAAATATAAACACCACTTAACGAACAAACG	I	A	Red	CGTCTCTTAGCCTCCCGCTTGCCCCGAAAGGCTGGATGTGGGCACCACTTGGCGGGCAGA[CG]GGTGGGCGGGTGCTCCAGGCAACTTAGACATCTTCTCAGGAGGGAGTGGGGAACCGGGGC	37	5	422633	TCCCGCTTGCCCCGAAAGGCTGGATGTGGGCACCACTTGGCGGGCAGACG	5	475633	R					AHRR	NM_020731	Body	chr5:421224-421751	S_Shore				5:475557-475711				300208	300208	cg16325394	0.172269	FALSE	0.999989	0.945291	0.945761	0.0210483	0.0200856
cg14854287	62659418	AATAAAATTTACATAACCTAACACATAAAAACCATAAACATAATTATACA	27641303	AATAAAATTTACATAACCTAACGCGTAAAAACCGTAAACGTAATTATACG	I	T	Red	GGATGGCACAGTGATAGGGTTTACATGACCTGGCGCGTGAGAGCCGTGGGCGTGGTTGTG[CG]TGTGACACGTGTGTTTTGGCTTCTCCCACCGCCACGCCCCTTGGCCCCTATGGTCTGCAG	37	5	423894	CGCACAACCACGCCCACGGCTCTCACGCGCCAGGTCATGTAAACCCTATC	5	476894	R					AHRR	NM_020731	Body	chr5:421224-421751	S_Shelf				5:476829-476931				276294	276294	cg14854287	0.0331006	FALSE	0.999989	0.931818	0.933953	0.0284578	0.0239689
cg21144161	20611311	TACATAACCTAACACATAAAAACCATAAACATAATTATACATATAACACA	17786457	TACATAACCTAACGCGTAAAAACCGTAAACGTAATTATACGTATAACACG	I	T	Red	AGTGATAGGGTTTACATGACCTGGCGCGTGAGAGCCGTGGGCGTGGTTGTGCGTGTGACA[CG]TGTGTTTTGGCTTCTCCCACCGCCACGCCCCTTGGCCCCTATGGTCTGCAGGAGATGATG	37	5	423903	CGTGTCACACGCACAACCACGCCCACGGCTCTCACGCGCCAGGTCATGTA	5	476903	R					AHRR	NM_020731	Body	chr5:421224-421751	S_Shelf				5:476829-476931				377457	377457	cg21144161	0.0666806	FALSE	0.999989	0.92641	0.929151	0.0383158	0.0342748
cg26529655	30652496	CATAAATTAAAACCCCCACACCATCACAAAATACACAAAACTCAACACCA	46646405	CGTAAATTAAAACCCCCACACCATCACAAAATACACAAAACTCAACACCG	I	A	Red	GTGCACCCTGTGATGGTGTGGGGGTGTTAACCCATGTGTCTCTGGTGGGGGGGCGAGGGC[CG]GTGCTGAGCTCTGTGCACCCTGTGATGGTGTGGGGGCTTTAACCCACGTGTCTCTGGTGG	37	5	424371	CGTGGGTTAAAGCCCCCACACCATCACAGGGTGCACAGAGCTCAGCACCG	5	477371	F	rs1709733				AHRR	NM_020731	Body	chr5:421224-421751	S_Shelf							TRUE	462898	462898	cg26529655	0.123174	FALSE	0.999989	0.63591	0.643686	0.0405464	0.0459623
cg09584122	48720509	CAACTATAAACAAATAACAAATCCCACAAACACAATTCATACCACCTACA	66659469	CGACTATAAACAAATAACAAATCCCACAAACGCAATTCGTACCACCTACG	I	C	Grn	TTGCCGCTGGCCCGGCTGTGGGCAGGTGGCAGGTCCCACAGGCGCAGTTCGTGCCACCTG[CG]CATGGGGTGGCACACATGAACAGGCACACACGCGGGAATGAACCTGTCAAAGGCCGTCGC	37	5	427620	CGCAGGTGGCACGAACTGCGCCTGTGGGACCTGCCACCTGCCCACAGCCG	5	480620	R	rs74885420				AHRR	NM_020731	Body						5:480609-480894				183616	183616	cg09584122	0.964285	FALSE	0.999989	0.901648	0.902006	0.0196615	0.0206777
cg07448928	42726427	AAAAAATAATTTCAAAATAATTCAAACACATCRAATCACTCTACAAACCC			II			AAACTGGGAGTGGGGGATGGTTTCAGGATGATTCAAGCACATCGAATCACTCTGCAGGCC[CG]GGGGTCACAGGCTTGGCAGCTGCGGCTCTGCTGTCCCGAGCCACTCATGGTGAGCTGCCT	37	5	427755	CGGGCCTGCAGAGTGATTCGATGTGCTTGAATCATCCTGAAACCATCCCC	5	480755	R					AHRR	NM_020731	Body						5:480609-480894				145263	145263	cg07448928	0.111727	FALSE	0.999989	0.732869	0.733247	0.0293292	0.0405682
cg05516328	21692480	ATTCACCAAATAACCTAACAAAATAATCACAAAACACAAAACTCAAAAAC			II			GCTCTGCTGTCCCGAGCCACTCATGGTGAGCTGCCTCCCTACGAATTCCAGCCGCTGTCG[CG]CCCTTGAGTTCTGTGTCCTGTGACCACCTTGCCAGGCCACTTGGTGAACACGCCTTCCTC	37	5	427841	CGCCCTTGAGTTCTGTGTCCTGTGACCACCTTGCCAGGCCACTTGGTGAA	5	480841	F		rs41282623			AHRR	NM_020731	Body						5:480609-480894				109447	109447	cg05516328	0.0220371	FALSE	0.999989	0.878392	0.882228	0.0248754	0.0313747
cg16577724	14792314	CATCCACAATAACTACAATATCTACTCTAAATTTTACCCTCAAAAACACA	28793321	CATCCGCGATAACTACGATATCTACTCTAAATTTTACCCTCAAAAACGCG	I	C	Grn	GCTGTTCTGCATTGCGGCACCCGTTCTCCTCCCCTCCGCAGCGGAGATGAAAATGAGGAG[CG]CGCTCCTGAGGGCAAAACCCAGAGCAGACACCGCAGCCACCGCGGATGCAAAGTGAGTAA	37	5	428068	CGCGCTCCTGAGGGCAAAACCCAGAGCAGACACCGCAGCCACCGCGGATG	5	481068	F					AHRR	NM_020731	Body						5:480974-481165				304778	304778	cg16577724	0.925046	FALSE	0.999989	0.95558	0.9553	0.0241968	0.0189178
cg16172278	11735427	ATATAACTATAAAAAACRAATCTTACTCACTTTACATCCRCRATAACTAC			II			CTCCGCAGCGGAGATGAAAATGAGGAGCGCGCTCCTGAGGGCAAAACCCAGAGCAGACAC[CG]CAGCCACCGCGGATGCAAAGTGAGTAAGACTCGCCCTTCACAGCCACATGGTGCCTGCTG	37	5	428101	CGCAGCCACCGCGGATGCAAAGTGAGTAAGACTCGCCCTTCACAGCCACA	5	481101	F					AHRR	NM_020731	Body						5:480974-481165	5:428077-428113	Gene_Associated_Cell_type_specific		297515	297515	cg16172278	0.278202	FALSE	0.999989	0.878321	0.875044	0.0196209	0.022283
cg26850624	19772326	AAACAAATTACCACTCCTACCACTTCCTCCTAAAACAACCTAATAAAACA	42804415	AAACGAATTACCGCTCCTACCACTTCCTCCTAAAACAACCTAATAAAACG	I	A	Red	CCCCGGCCACCTGGGCGAGTTGCCGCTCCTGCCACTTCCTCCTGGGACAGCCTGATGGGG[CG]GGGCTGAGCGCAGGGCAGAGGGGTGGTCTGGGCCGGCCCTGCCCCTGCCCCCTGGCCCTC	37	5	429559	GGGCGAGTTGCCGCTCCTGCCACTTCCTCCTGGGACAGCCTGATGGGGCG	5	482559	R		rs62331605			AHRR	NM_020731	Body						5:482446-483245	5:429378-429616	Gene_Associated_Cell_type_specific		468486	468486	cg26850624	0.0370413	FALSE	0.999989	0.779247	0.770702	0.0347109	0.0449903
cg08556107	34668494	CAATATTTTCCRTATAAAATTTATACAACCTCAACCAATCACTCCTAAAC			II			GAATCTTAGCAGGCGTCGAATTCAGCTCCCCAGCCAGCCCAGTGGGAATCTCTGGCATAG[CG]CCCAGGAGTGATTGGCTGAGGCTGCACAAACCCCACACGGAAAACATTGCTGGGTTCAGA	37	5	429891	CGCCCAGGAGTGATTGGCTGAGGCTGCACAAACCCCACACGGAAAACATT	5	482891	F	rs77824215				AHRR	NM_020731	Body						5:482446-483245	5:429802-430060	Gene_Associated_Cell_type_specific		165609	165609	cg08556107	0.50011	FALSE	0.999989	0.837841	0.836637	0.0235317	0.0210226
cg18541609	46678303	TTCATTTTTTAAATACRATCTTAACTAACCTTATCAAAATCCAAACTCCC			II			TAGTATTCAATTTCATTTTTTAGATGCGGTCTTGACTGACCTTGTCAGAGTCCAGGCTCC[CG]AACTAGTTTGAGATCTGGGACTCAGCAGCACCCGGCACGCTGCCGTCCCTCCTGTTCTTT	37	5	430359	CGGGAGCCTGGACTCTGACAAGGTCAGTCAAGACCGCATCTAAAAAATGA	5	483359	R					AHRR	NM_020731	Body					TRUE	5:483359-483568				336928	336928	cg18541609	0.102059	FALSE	0.999989	0.895635	0.891228	0.0196371	0.0197273
cg11610050	30695394	CTAATACTCCCACRAAAAACACRAATATAAATACAAAAAATATACTACCC			II			GATCTGGGACTCAGCAGCACCCGGCACGCTGCCGTCCCTCCTGTTCTTTGGCGCCTTTGA[CG]GGCAGCACATCTTCTGTATTCACACCCGTGCCCTCCGTGGGAGCACCAGGACCCGCCACT	37	5	430432	CGGGCAGCACATCTTCTGTATTCACACCCGTGCCCTCCGTGGGAGCACCA	5	483432	F		rs73038989			AHRR	NM_020731	Body					TRUE	5:483359-483568				217775	217775	cg11610050	0.61807	FALSE	0.999989	0.876436	0.872978	0.0178915	0.0167634
cg10841124	68703442	ACACAACTTCCCAAACTAAAAATCACATATATCACTAAAAACTAACCCCA	74750329	ACACAACTTCCCGAACTAAAAATCACGTATATCGCTAAAAACTAACCCCG	I	A	Red	GTGGAGCTGTCCACACAGCTTCCCGGACTGGAAGTCACGTGTGTCGCTGGGGACTGACCC[CG]GGAAGCAGTGGTCCAGGGATGTTGGGAGCGAGGATGCCCCGTGGGCTCTGGGACCCGCCC	37	5	433274	CGGGGTCAGTCCCCAGCGACACACGTGACTTCCAGTCCGGGAAGCTGTGT	5	486274	R					AHRR	NM_020731	Body					TRUE					205330	205330	cg10841124	0.562094	FALSE	0.999989	0.876431	0.869193	0.0266767	0.0311997
cg16049691	52780346	RAAACTTAAAACRAAACCAACRTAACCAAAACACTTTTAAACAACATCCC			II			GGTCAAGCGGGAGCCCTTGGACTCACCCCAGTGGGCTACTCACAGCCAGGGAATGGTGCC[CG]GGATGTTGCCCAAAAGTGCCTTGGCCACGCTGGTCCCGCCCCAAGCTTCGGGGTGCACAT	37	5	434877	AAGCTTGGGGCGGGACCAGCGTGGCCAAGGCACTTTTGGGCAACATCCCG	5	487877	F					AHRR	NM_020731	Body						5:487877-488076				295604	295604	cg16049691	0.701866	FALSE	0.999989	0.809204	0.809506	0.0204533	0.0240226
cg22951524	22709438	ACRCAATAACCACCATCCAAACTCAAATCTATATATCTACRCTCAAATAC			II			TTCCTGCCATAGCGCAGTGACCACCATCCAAGCTCAGATCTGTGTGTCTACGCTCAGATG[CG]TCGGTGGCTGGGCTGCCCTGCTCCTGGTCAGGCCGGAGCCCGTCCTAAGACACACGCTTT	37	5	434998	CGCATCTGAGCGTAGACACACAGATCTGAGCTTGGATGGTGGTCACTGCG	5	487998	R		rs72717421			AHRR	NM_020731	3'UTR						5:487877-488076				404783	404783	cg22951524	0.963009	FALSE	0.999989	0.800083	0.812044	0.0900321	0.021256
cg14448919	16744327	ACACTAACAAACTACRCATACACAACTCTACAAAACRTATATCTTAAAAC			II			TGTGTCTACGCTCAGATGCGTCGGTGGCTGGGCTGCCCTGCTCCTGGTCAGGCCGGAGCC[CG]TCCTAAGACACACGCTTTGCAGAGCTGTGCATGCGCAGTCTGCTAGTGTGTGTGTGCAGC	37	5	435040	CACTAGCAGACTGCGCATGCACAGCTCTGCAAAGCGTGTGTCTTAGGACG	5	488040	F	rs2672779				AHRR	NM_020731	3'UTR						5:487877-488076				268633	268633	cg14448919	0.235067	FALSE	0.999989	0.819174	0.817182	0.0290313	0.0325612
cg16336872	58749304	AAAAATAATCATAACTAAACAACTTCATACCCCAAAAACAACRAACACCC			II			AAAATCTTTAGGAAAGTGATCATGGCTGGACAGCTTCATGCCCCAGAGGCAGCGAGCACC[CG]TCCCATGGCTGCCAAGTCCACAGTCGGGGATGAAGCAGTCGGGTGATGCTCCCAAGTCCG	37	5	435267	CGGGTGCTCGCTGCCTCTGGGGCATGAAGCTGTCCAGCCATGATCACTTT	5	488267	R	rs78235811	rs72717423			AHRR	NM_020731	3'UTR						5:488259-488631				300420	300420	cg16336872	0.27444	FALSE	0.999989	0.766497	0.76489	0.0368311	0.0316432
cg14807090	73728482	AAACTAAAAACTACAAATAACCTAAAAAAACTAAACTAAATATATCACCC			II			GCAGTCGGGGATGAAGCGGTCGGGTGATGCTCCCAAGTCCGCAGTCGGGGATGAAGCGGT[CG]GGTGACACACCTAGCTCAGCCCTCCCAGGCCACCTGCAGCTCCCAGCCTGTGCTGTGCAG	37	5	435388	CGGGTGACACACCTAGCTCAGCCCTCCCAGGCCACCTGCAGCTCCCAGCC	5	488388	F	rs10428562				AHRR	NM_020731	3'UTR						5:488259-488631				275462	275462	cg14807090	0.257791	FALSE	0.999989	0.857967	0.863206	0.0246278	0.025826
cg21972741	72754484	CAATCCAAATCTAACCTCAAACTCTATCATAACRCCATAAAACACCTACC			II			TCTAGAACGTTCCAGGCAGCAGAGGCTGGCAGCGTGGGTCCCACACTGCCCCACACCGTG[CG]GCAGGTGCTCCATGGCGCCATGACAGAGTCTGAGGCCAGACCTGGACTGGAATTGACAGC	37	5	435613	CGGCAGGTGCTCCATGGCGCCATGACAGAGTCTGAGGCCAGACCTGGACT	5	488613	F	rs11740891				AHRR	NM_020731	3'UTR						5:488259-488631	5:435588-435710	Unclassified_Cell_type_specific		390110	390110	cg21972741	0.900402	FALSE	0.999989	0.889483	0.894702	0.0552896	0.0174852
cg26954197	63763433	AACRTCTTTCAAAAAATAACCTCCATACTATACTATCRTAAATATAAAAC			II			CTTAGCCAGGGGGCGTCTTTCAAAAGGTGACCTCCATGCTGTGCTGTCGTGGGTGTGAGA[CG]TGCTCATGGCCTTCCACTGCCATCTCTCCCTTATCTGATGCCTAAAGTCACGATGGGGAC	37	5	436816	GCGTCTTTCAAAAGGTGACCTCCATGCTGTGCTGTCGTGGGTGTGAGACG	5	489816	R					AHRR	NM_020731	3'UTR							5:436118-437068	Unclassified	TRUE	470376	470376	cg26954197	0.734936	FALSE	0.999989	0.81285	0.816454	0.0343941	0.0356576
